# Supplementary material for: Perinatal care in Western Uganda: Prevalence and factors associated with appropriate care among women attending three district hospitals
Source: PLoS One. 2022 May 31;17(5):e0267015. doi: 10.1371/journal.pone.0267015 (PMC9154186; doi:10.1371/journal.pone.0267015)
Supplement: S1 Dataset — (XLS) [file pone.0267015.s002.xls]

## Sheet: dataset
mydataID	district	facilityname	presenceANCrecord	typeANCrecord	completeANCrecord	incompletefields	totalANCvisits	ANCstart	ANCfefo	ANCfefo_frequency	ANCfefo_visit1	ANCfefo_visit2	ANCfefo_visit3	ANCfefo_visit4	ANCfefo_visit5	ANCfefo_visit6	ANCfefo_visit7	ANCfefo_visit8	ANCfefo_visit9	ANCIPTp_SP	ANCIPTp_SP_frequency	ANCIPTp_SP_visit1	ANCIPTp_SP_visit2	ANCIPTp_SP_visit3	ANCIPTp_SP_visit4	ANCIPTp_SP_visit5	ANCIPTp_SP_visit6	ANCIPTp_SP_visit7	ANCIPTp_SP_visit8	ANCTT	ANCTT_frequency	ANCTT_visit1	ANCTT_visit2	ANCTT_visit3	ANCTT_visit4	ANCTT_visit5	ANCTT_visit6	ANCHb	ANCHb_frequency	ANCHb_visit1	ANCHb_visit2	ANCsyphilis	ANCsyphilis_frequency	ANCsyphilis_visit1	ANCsyphilis_visit2	ANCsyphilis_visit3	ANCHIV	ANCHIV_frequency	ANCHIV_visit1
1	1	1	1	1	1		3	24	1	3	24	27	31							1	2	24	27							1	1	27						1	1	35		1	1	24			1	2	24
2	1	1	1	3	0	Proten levels, temperature, fundal height	4	24	1	2	24	28								1	4	24	28	30	36					1	2	24	28					1	1	24		0					1	1	24
3	1	1	1	1	1		4	20	1	2	20	28								1	2	20	28							1	1	20						0				0					1	1	20
4	1	1	1	1	1		2	24	1	1	24									1	2	24	32							1	2	24	32					1	1	24		0					1	1	24
5	1	1	1	1	1		4	18	1	2	18	36								1	2	18	34							1	1	18						1	1	18		0					1	1	18
6	1	1	1	1	1		2	24	1	2	24	32								1	2	24	32							1	1	24						0				0					1	1	24
7	1	1	1	1	1		4	20	1	3	20	24	32							1	2	20	24							1	2	20	24					0				1	1	20			1	1	20
8	1	1	1	3	0	Abdominal examination on First visit,Laboratory investigations, Family,Surgical & Medical Histories,	4	18	1	2	18	24								1	2	24	34							1	2	18	34					0				0					1	1	18
9	1	1	1	3	0	Laboratory results, position, Lie, Fetal heart rate, presentation.	3	20	1	2	20	34								1	1	20								1	1	20						0				0					1	1	20
10	1	1	1	1	0	Ultrasound scan reports, Pelvic assessments, complications of pregnancy , Nutritional status	6	18	1	5	18	26	30	34	36					1	3	22	30	36						1	3	18	22	26				0				1	2	18	22		1	2	18
11	1	1	1	3	0	Laboratory results	3	20	1	3	20	28	39							1	3	20	28	39						1	2	20	39					1	1	20		1	1	20			1	1	20
12	1	1	1	3	0	Medical-Surgical history, Family history,	4	24	0											1	3	24	28	35						1	1	24						0				0					0
13	3	3	1	1	1		5	20	1	4	20	28	36	38						1	5	20	24	28	36	38				1	2	20	28					1	1	20		1	1	20			1	1	20
14	3	3	1	3	1		4	24	1	4	24	26	36	38						1	4	24	26	36	38					0								1	1	36		0					0
15	3	3	1	3	0	B.p	3	20	1	3	20	22	26							1	3	20	22	26						0								1	1	20		1	1	20			1	1	20
16	3	3	1	3	1		4	26	1	4	26	26	30	38						1	2	26	30							0								0				0					1	1	26
17	3	3	1	1	1		4	22	1	4	22	26	28	34						1	4	22	26	28	34					1	1	22						0				0					1	1	22
18	3	3	1	1	1		4	14	1	4	14	18	24	30						1	2	24	30							0								0				1	1	14			1	1	14
19	3	3	1	3	1		2	18	1	2	18	22								1	2	18	22							1	1	18						0				1	1	18			1	1	18
20	3	3	1	1	1		4	22	1	4	22	26	28	32						1	4	22	26	28	32					1	2	22	26					0				1	1	22			1	1	22
21	1	1	1	3	0	Past medical History., Abdominal examination for first visit	6	18	1	4	18	24	26	36						1	3	18	24	26						1	1	18						0				0					1	1	18
22	1	1	1	3	0	Laboratory results	3	24	1	2	24	30								1	3	24	30	37						1	1	30						0				0					1	1	24
23	1	1	1	3	0	Laboratory results, Family, medical and Surgical histories	3	18	1	3	18	27	36							1	3	18	27	36						1	1	36						0				0					0
24	1	1	1	3	0	Abdominal examination findings on first visit	4	16	1	1	37									1	3	16	20	37						0								0				0					1	2	16
25	3	3	1	3	0	B.p	4	24	1	4	24	26	30	36						1	4	24	26	30	36					1	2	24	26					0				0					1	1	24
26	3	3	1	3	1		6	6	1	6	6	14	19	24	26	30				1	3	19	24	30						1	2	24	26					0				0					1	1	19
27	3	3	1	3	1		2	22	1	2	22	24								1	1	24								1	2	22	24					0				0					1	1	22
28	3	3	1	1	1		5	18	1	5	18	24	30	37	40					1	5	18	24	30	37	40				1	2	18	24					0				0					1	1	18
29	3	3	1	3	1		3	24	1	2	24	28								1	2	24	28							0								0				0					1	1	24
30	2	2	1	1	1		5	16	1	4	16	24	28	36						1	4	16	24	28	36					1	2	16	24					0				0					1	1	16
31	2	2	1	1	1		3	20	1	3	20	24	28							1	3	20	24	28						1	2	20	24					0				1	1	20			1	1	20
32	2	2	1	1	1		6	16	1	4	16	20	24	28						1	3	20	24	28						1	2	20	24					0				1	1	16			1	1	16
33	2	2	1	1	1		7	9	1	7	9	13	17	21	24	29	36			1	6	13	17	21	24	29	36			1	2	9	13					0				1	1	9			1	1	9
34	1	1	1	3	0	Laboratory results, Scan results	3	20	1	3	20	26	38							1	3	20	26	30						1	1	20						0				1	1	20			1	1	20
35	1	1	1	3	0	Laboratory results, scan results	4	26	1	3	26	30	34							1	4	26	30	34	37					1	2	26	30					1	1	26		1	1	26			1	1	26
36	1	1	1	3	0	Medical, Surgical, Family Histories, Pulse rate, temperature.	4	24	1	2	24	26								1	2	24	26							1	3	24	26	38				0				1	1	24			1	1	24
37	1	1	1	3	1		4	22	1	3	22	30	38							1	3	22	30	38						1	2	22	38					0				1	1	22			1	1	22
38	1	1	1	3	0	MUAC, Laboratory results	7	16	1	5	18	18	26	28	34					1	6	16	18	26	34	36	38			1	1	16						0				1	1	16			1	1	16
39	1	1	1	1	0	MUAC, Weight, Ultrasound scan results, Pelivic assessment	2	28	1	1	28									0										1	2	28	38					0				1	1	28			1	1	28
40	2	2	1	1	1		3	9	1	3	9	20	24							1	2	20	24							0								0				1	1	9			1	1	9
41	2	2	1	1	1		6	16	1	6	16	20	24	26	31	39				1	5	16	20	24	26	31				1	2	16	20					0				1	1	16			1	1	16
42	2	2	1	1	1		4	19	1	3	19	23	27							1	4	19	23	27	30					1	2	19	23					0				1	1	19			1	1	19
43	1	1	1	3	1		6	18	1	3	18	28	34							1	5	18	24	28	34	36				1	2	18	28					0				1	1	18			1	2	18
44	1	1	1	3	1		4	12	1	3	22	34	36							1	3	22	34	36						1	2	22	34					0				1	1	12			1	2	12
45	1	1	1	3	0	Laboratory results, MUAC	6	18	1	5	18	28	32	36	38					0										0								0				0					0
46	1	1	1	3	0	Parity,temperature, Abdominal examination results	4	18	1	2	18	28								1	2	18	22							1	1	18						0				1	1	18			1	1	18
47	1	1	1	3	0	Vital signs, MUAC	3	18	1	2	18	28								1	3	18	28	36						1	1	18						0				1	1	18			1	1	18
48	1	1	1	3	1		6	18	1	4	18	23	26	36						1	3	18	23	26						1	2	18	23					0				1	1	18			1	1	18
49	1	1	1	1	1		6	8	1	2	12	24								1	2	12	24							1	2	8	12					0				0					1	1	8
50	1	1	1	3	1		4	20	1	4	20	26	34	36						1	4	20	26	34	36					1	3	20	26	34				1	1	20		1	1	20			1	1	20
51	2	2	1	1	1		2	20	1	2	20	26								1	2	20	26							1	2	20	26					0				1	1	20			1	1	20
52	2	2	1	1	1		5	22	1	5	22	26	30	34	38					1	5	22	26	30	34	38				1	2	22	26					0				1	1	22			1	1	22
53	3	3	1	1	0	B.p	4	12	1	3	16	24	28							1	3	26	24	28						1	1	12						0				0					1	1	12
54	3	3	1	3	1		3	32	1	3	32	34	36							0										1	2	32	34					1	1	32		0					1	1	32
55	3	3	1	3	1		4	24	1	3	24	28	34							1	4	24	28	30	34					1	1	24						0				0					1	1	24
56	3	3	1	3	1		3	18	1	3	18	24	28							1	3	18	24	28						1	1	18						0				0					1	1	18
57	3	3	1	1	1		4	22	1	4	22	26	28	34						1	4	22	26	28	34					1	1	22						0				0					1	1	22
58	3	3	1	3	1		3	20	1	3	20	26	34							1	3	20	26	34						1	1	20						0				1	1	20			1	1	20
59	1	1	1	3	0	Temperature, Fetal heart rate, Ante natal number	4	20	1	3	20	28	32							1	4	20	28	32	36					1	1	28						0				1	1	20			1	1	20
60	2	2	1	1	0	Bp, Hb test, Syphilis & Urine test	3	26	1	3	26	30	36							1	1	26								1	2	26	30					0				0					1	1	26
61	2	2	1	3	0	Vitals	2	29	1	2	29	35								0										0								1	1	29		0					1	1	35
62	2	2	1	1	0	Urine, Syphilis, HIV	4	26	1	4	26	30	34	38						1	1	30								1	3	26	30	34				1	1	26		0					0
63	2	2	1	1	0	Urine, Syphilis, Iron	5	22	0											1	1	26								1	2	22	26					0				0					1	1	26
64	2	2	1	1	0	Syphilis, HIV, Urine, Fansidar	5	30	1	5	30	32	34	36	38					0										1	2	30	34					0				0					0
65	2	2	1	1	0	Fetal heart, position, Urine, HIV, scan	3	16	1	3	16	20	24							1	3	16	20	24						1	2	16	20					0				1	1	16			0
66	2	2	1	4	1		4	26	1	4	26	30	34	38						1	4	26	30	34	38					1	2	26	30					0				1	1	26			1	1	26
67	2	2	1	4	0	Past obstetrical history	2	30	1	2	30	36								1	2	30	36							1	2	30	36					0				1	1	30			1	1	30
68	2	2	1	1	1		3	12	1	3	12	20	24							1	2	20	24							1	2	12	20					0				1	1	12			1	1	12
69	3	3	1	3	1		4	18	1	4	18	24	36	37						1	2	18	24							1	1	18						0				0					1	1	18
70	3	3	1	1	1		3	28	1	3	28	34	36							1	3	28	34	36						1	1	28						0				1	1	28			1	1	28
71	3	3	1	1	1		5	20	1	5	20	24	26	32	36					0										1	1	20						0				1	1	20			1	1	20
72	3	3	1	3	1		6	19	1	5	19	20	24	28	34					1	5	19	20	24	28	34				1	1	19						0				0					1	1	19
73	3	3	1	3	1		5	24	1	5	24	26	28	32	36					1	5	24	26	28	32	36				0								0				1	1	24			1	1	24
74	3	3	1	3	1		2	30	1	2	30	34								1	1	30								0								0				1	1	30			1	1	30
75	3	3	1	3	1		5	22	1	5	22	24	28	36	38					0										1	1	38						0				0					1	1	22
76	3	3	1	3	0	B.p, pulse	4	20	1	4	20	24	34	36						1	1	24								1	1	20						0				0					1	1	20
77	3	3	1	3	1		4	16	1	2	16	24								1	2	28	30							1	1	16						0				0					1	1	16
78	3	3	1	3	0	B.p, weight	3	27	1	3	27	30	32							1	2	27	30							1	1	27						1	1	27		0					1	1	27
79	3	3	1	1	1		4	16	1	4	16	18	24	38						1	3	18	24	38						1	1	16						0				0					1	1	16
80	3	3	1	1	0	Weeks of amenorrhea,Mps	5	20	1	5	20	24	28	38	39					1	5	20	24	28	38	39				1	1	20						0				0					1	1	20
81	3	3	1	1	1		5	20	1	5	20	28	30	32	36					1	5	20	28	30	32	36				1	1	20						0				0					1	1	20
82	2	2	1	1	1		5	22	1	4	22	28	34	37						1	5	22	28	30	34	37				1	2	22	28					0				1	1	22			1	1	22
83	1	1	1	1	0	Ultra sound Report and dates, Risk factors, Pelvic examination, Nutritional status	3	28	1	3	28	32	38							1	3	28	32	38						1	2	28	32					0				1	1	28			1	1	28
84	1	1	1	4	1		4	24	1	3	24	30	32							1	2	24	30							0								0				0					1	1	24
85	1	1	1	3	1		4	18	1	4	18	26	34	38						1	3	18	26	34						1	2	18	26					0				0					1	1	18
86	1	1	1	3	0	Nutritional status, Ultrasound scan	4	18	1	3	18	26	32							1	3	18	26	32						1	1	18						0				1	1	18			1	1	18
87	1	1	1	3	0	Muac, Past medical, Surgical histories	4	24	1	3	24	28	34							1	2	24	28							1	2	24	28					0				0					1	1	24
88	2	2	1	1	1		5	28	1	1	28									0										1	2	28	30					1	1	28		0					1	1	28
89	2	2	1	1	1		4	24	1	4	24	28	30	34						0										1	2	24	28					0				0					1	1	24
90	2	2	1	1	1		4	22	1	3	22	26	30							0										1	2	22	26					0				1	1	30			1	2	26
91	3	3	1	3	1		3	24	1	3	24	26	36							1	3	24	26	36						1	1	24						0				0					1	1	24
92	3	3	1	1	1		4	20	1	4	20	24	32	34						1	4	20	24	32	34					1	1	20						0				0					1	1	20
93	3	3	1	3	1		3	20	1	3	20	28	36							1	3	20	28	36						1	1	20						0				0					1	1	20
94	3	3	1	3	1		5	18	1	5	18	20	26	32	36					1	2	18	20							1	1	18						0				1	1	18			1	1	18
95	1	1	1	3	0	Ultrasound scan results	3	28	1	1	32									1	2	28	32							1	2	28	32					1	1	28		1	1	28			1	1	28
96	1	1	1	3	0	Nutritional status	2	34	1	1	34									1	2	34	36							1	1	34						0				1	1	34			1	1	34
97	1	1	1	3	0	Ultrasound scan results	3	26	1	2	26	32								1	2	26	32							1	1	32						1	1	38		1	1	26			1	1	26
98	1	1	1	3	0	Ultrasound scan results, Abdominal examination for 1st visit	2	24	1	2	24	32								1	1	24								0								0				1	1	24			1	1	24
99	1	1	1	3	0	Ultrasound scan results, Nutritional status, Abdominal examination for 1st visit	4	18	1	3	18	22	30							1	4	18	22	30	36					1	1	18						0				1	2	18	22		1	2	18
100	2	2	1	3	1		2	30	1	2	30	34								0										1	2	30	34					0				1	1	30			1	1	34
101	2	2	1	1	1		3	20	1	2	29	30								1	1	30								1	1	20						0				0					1	1	30
102	2	2	1	1	1		4	20	0											0										1	2	20	24					0				0					1	1	20
103	1	1	1	1	1		4	24	1	3	24	28	36							1	3	24	28	36						1	1	24						0				1	1	24			1	1	24
104	1	1	1	3	0	Ultrasound scan results, Nutritional status	3	12	1	3	12	26								1	1	26								1	1	26						0				1	1	12			1	1	12
105	1	1	1	3	0	Ultrasound Scan results	3	16	1	2	16	20								1	2	16	20							0								0				1	1	16			1	1	16
106	1	1	1	3	1		4	18	1	3	18	22	36							1	4	18	22	34	36					1	2	18	36					1	1	34		1	1	18			1	1	18
107	1	1	1	3	1		4	20	1	3	20	26	36							1	3	20	26	36						1	1	20						1	1	20		1	1	20			1	1	20
108	2	2	1	4	0	Urine test	4	24	1	4	24	28	32	36						0										1	2	24	28					1	1	28		1	1	28			1	1	28
109	2	2	1	1	0	HIV & Syphilis tests	4	24	1	4	24	28	32	32						0										1	2	24	28					1	2	24	28	0					1	1	24
110	2	2	1	1	1		5	17	1	3	21	25	30							1	1	17								1	2	17	21					0				1	1	21			1	1	17
111	2	2	1	1	1		3	23	1	3	23	27	31							1	1	23								1	2	23	27					0				1	1	23			1	1	23
112	2	2	1	4	1		3	16	1	3	16	20	26							1	3	16	20	26						1	2	16	20					0				1	1	16			1	1	16
113	2	2	1	1	1		3	31	0											1	2	31	35							1	2	31	35					0				0					1	1	31
114	2	2	1	1	1		3	16	0											1	3	16	22	32						1	2	16	22					0				0					0
115	1	1	1	3	0	Abdominal examination for 1st visit, Ultrasound scan, Nutritional status	3	24	1	2	24	30								1	3	24	30	36						1	1	24						0				1	1	24			1	1	24
116	1	1	1	3	0	Ultrasound scan reports, MUAC results, Pulse, Temperature, Abdominal examination for 1st Visit	3	22	1	3	22	32	34							1	3	22	32	34						1	1	22						0				1	1	22			1	1	22
117	1	1	1	3	0	Ultrasound scan results, other treatments , Risk factors, Nutritional status, , Vital signs	5	20	1	4	20	24	34	37						1	4	20	24	34	37					1	1	24						0				1	1	20			1	1	20
118	1	1	1	3	0	Risk factors, ultra sound scan results, Previous obstetric history Abdominal examination for 1st visit	2	24	0											1	1	32								0								0				1	1	24			1	1	24
119	1	1	1	3	0	Abdominal examination for 1st visit	4	16	1	4	16	20	24	30						1	3	16	20	30						1	1	16						1	1	16		1	1	16			1	1	16
120	1	1	1	1	0	Ultrasound scan results, risk factors& recommendations, Other treatment, External pelvic assessment., Nutritional status	3	32	1	3	32	36	38							1	3	32	36	38						1	2	32	36					0				1	1	32			1	1	32
121	1	1	1	1	0	Nutritional Status, family history, previous obstetric history,, Risk factors, ultrasound scan results, pelvic assessment	2	26	1	2	26	34								1	2	26	34							1	2	26	34					0				1	1	26			1	1	26
122	3	3	1	3	1		3	24	1	3	24	34	36							1	3	24	34	36						1	1	24						0				1	1	24			1	1	24
123	3	3	1	3	1		4	26	1	4	26	28	30	36						1	4	26	28	30	36					1	1	30						0				1	1	26			1	1	26
124	3	3	1	3	1		5	20	1	5	20	24	26	32	36					1	5	20	24	26	32	36				1	1	20						0				1	1	20			1	1	20
125	1	1	1	3	0	Previous obstetric history, Nutritional status, Risk factors & recommendations	4	20	1	3	20	30	34							1	4	20	30	34	36					1	1	20						0				1	1	20			1	1	20
126	1	1	1	3	0	Ultrasound scan results, risk factors, Previous obstetric history	6	12	1	4	20	22	24	34						1	5	12	20	24	34	37				0								0				1	1	12			1	1	12
127	2	2	1	1	1		2	28	1	2	28	34								1	2	28	34							1	2	28	34					0				1	1	28			1	1	28
128	2	2	1	1	1		5	22	0											0										1	2	22	26					0				0					1	1	22
129	2	2	1	1	1		4	18	1	4	18	23	27	31						1	3	18	23	27						1	2	18	23					0				0					1	2	18
130	3	3	1	3	1		3	26	1	3	26	28	32							1	3	26	28	32						1	2	26	28					0				1	1	26			1	1	26
131	3	3	1	1	1		3	24	1	3	24	28	36							1	3	24	28	36						1	1	24						0				0					1	1	24
132	3	3	1	3	1		4	26	1	4	26	34	38	40						1	4	26	34	38	40					1	2	26	34					0				0					1	1	26
133	3	3	1	3	1		6	26	1	4	26	30	32	36						0										1	2	26	30					0				0					1	1	26
134	3	3	1	3	1		6	12	1	5	12	18	26	28	36					1	4	28	26	26	36					1	1	26						0				0					1	1	12
135	1	1	1	1	0	Nutritional status, Previous obstetric history, signs of Anemia, oral examination, risk factors and recommendations, external pelvic assessment	3	28	1	3	28	32	34							1	3	28	32	34						1	2	28	32					0				1	1	28			1	1	28
136	1	1	1	3	0	Nutritional status, Previous obstetric history. Anaemia,	2	30	1	2	30	38								1	2	30	38							1	1	30						0				1	1	30			1	1	30
137	2	2	1	3	1		5	18	1	5	18	22	26	30	36					1	3	22	26	30						1	2	18	22					0				0					0
138	2	2	1	1	1		5	26	1	3	26	30	34							1	4	26	30	34	38					1	2	26	30					0				1	1	26			0
139	2	2	1	1	1		3	20	1	3	20	25	31							1	3	20	25	31						1	3	20	25	31				1	1	20		1	1	20			0
140	2	2	1	1	1		3	20	1	3	20	26	30							1	3	20	26	30						1	1	20						0				0					0
141	2	2	1	1	1		4	32	1	2	32	36								0										1	2	32	36					0				0					0
142	2	2	1	4	0		3	20	1	3	20	30	34							0										1	2	20	30					0				0					0
143	1	1	1	1	0	Nutritional status, Oral status, legs, breasts, Aneamia status, Past obstetric history, Risk factors & recommendations for delivery. Ultrasound scan reports, External pelvic examination	2	26	1	2	26	36								1	2	26	36							1	2	26	36					0				1	1	26			1	1	26
144	1	1	1	3	0	Ultrasound reports, Risk factors and recommendations, Previous obstetric history, Aneamia, Oral examination	5	18	1	3	18	24	34							1	4	18	24	34	36					1	1	18						0				1	1	18			1	1	18
145	1	1	1	1	0	Ultrasound reports, other treatments, risk factors and recommendations, pelvic assessments,	4	26	1	4	26	30	36	37						1	4	26	30	36	37					1	2	30	36					0				1	2	26	30		1	2	26
146	1	1	1	3	0	Ruak factors, ultrasound reports	3	20	1	2	20	30								1	2	20	30							0								0				0					0
147	1	1	1	1	0	Ultrasound reports, Risk factors & recommendations, Previous obstetric history	3	16	1	3	16	24	36							0										1	2	16	24					0				1	1	16			1	1	16
148	2	2	1	1	1		8	8	0											0										1	2	8	12					0				0					0
149	2	2	1	1	1		5	16	1	5	16	22	27	32	36					1	5	16	22	27	32	36				1	2	16	22					0				0					1	1	16
150	2	2	1	4	1		2	29	1	2	29	33								1	2	29	33							1	2	29	33					0				1	1	29			0
151	1	1	1	3	0	Previous obstetric history, Ultrasound reports, Risk factors, External pelvic assessments	4	12	1	4	12	24	30	34						1	4	12	24	30	34					0								0				1	1	12			1	1	12
152	1	1	1	3	0	anaemia status Nutritional status, Previous obstetric history, Ultrasound reports , Risk factors and recommendations.	5	20	1	4	20	24	28	39						1	5	20	24	28	38	39				0								0				1	1	20			1	1	20
153	3	3	1	3	1		4	22	1	4	22	30	32	38						1	4	22	30	32	38					1	1	22						0				0					1	1	22
154	3	3	1	3	1		4	20	1	4	20	20	26	30						1	4	20	20	26	30					1	1	26						0				0					1	1	20
155	3	3	1	3	1		5	24	1	4	24	24	28	32						0										1	1	28						0				0					1	1	24
156	3	3	1	1	0	B.p,vericose/oedema	3	20	1	3	20	24	34							1	3	20	24	34						1	1	20						0				1	1	20			1	1	20
157	3	3	1	3	0	B.p	3	26	1	3	26	34	36							1	3	26	34	36						1	1	26						0				0					1	1	26
158	3	3	1	3	0	B.p	3	22	1	3	22	26	37							1	3	22	26	37						1	1	22						1	1	22		0					1	1	22
159	3	3	1	1	1		2	26	1	2	26	34								1	2	26	34							1	1	26						0				0					1	1	26
160	3	3	1	1	1		4	18	1	4	18	26	30	34						1	4	18	26	30	34					1	1	18						0				0					1	1	18
161	3	3	1	3	1		3	26	1	3	26	30	32							0										1	1	26						0				0					1	1	26
162	3	3	1	1	0	Weeks of amenorrhea	6	16	1	6	16	22	28	32	34	38				1	6	16	22	28	32	34	38			1	1	16						0				0					1	1	16
163	3	3	1	3	1		4	24	1	4	24	36	38	38						1	3	24	36	38						1	2	24	36					0				1	1	24			1	1	24
164	3	3	1	1	1		5	16	1	5	16	20	28	32	36					1	2	16	20							1	1	16						0				1	1	16			1	1	16
165	1	1	1	4	0	Anaemia status, External pelvic assessment, Ultrasound reports, risk factors and recommendations	4	20	1	3	20	30	36							1	4	20	30	36	37					1	1	20						0				1	1	20			1	1	20
166	1	1	1	3	0	Oral examination, Pelvic assessment, Ultrasound reports, risk factors and recommendations	3	32	1	1	32									1	3	32	36	39						0								0				1	1	32			1	1	32
167	1	1	1	3	0	Nutritional status, Ultrasound reports, pelvic examination, abdominal examination for 1st visit	3	20	1	3	20	26	32							1	3	20	26	32						1	2	20	26					0				1	1	20			1	1	20
168	1	1	1	3	0	Nutritional status, blood pressure+temperature for 1st visit, previous obstetric history, pelvic assessment, Ultrasound reports	2	32	1	2	32	36								1	1	32								1	1	32						0				1	1	32			1	1	32
169	2	2	1	1	1		5	20	1	5	20	24	29	33	37					1	2	20	24							1	2	20	24					0				1	1	20			1	1	20
170	2	2	1	1	1		6	15	1	6	15	19	23	27	36	38				1	6	15	19	23	27	36	38			1	2	15	19					0				1	1	15			1	1	15
171	2	2	1	1	1		6	21	0											1	5	21	25	29	33	36				1	2	21	25					0				1	1	21			1	1	21
172	2	2	1	1	1		4	24	0											1	1	24								1	2	24	30					0				1	1	24			1	1	24
173	2	2	1	3	1		4	20	1	2	28	32								1	4	20	24	28	32					1	2	20	24					0				1	1	20			1	1	20
174	1	1	1	3	0	Nutritional status, Risk factors & recommendations, Ultrasound reports, Previous obstetric history	4	20	1	3	20	30	36							1	2	30	30							1	1	20						0				1	1	20			1	1	20
175	1	1	1	4	0	Previous obstetric history, Rusk factors & recommendations	4	16	1	1	39									1	4	16	24	34	39					1	1	16						0				1	1	16			1	1	16
176	1	1	1	3	0	Nutritional status, Previous obstetric history, pelvic assessment, ultrasound reports, risk factors & recommendations	2	37	1	2	37	38								1	2	37	38							1	2	37	38					0				1	1	37			1	1	37
177	1	1	1	3	0	Previous obstetric history, ultrasound reports,	4	24	1	4	24	28	36	38						1	2	24	36							1	1	24						0				1	1	24			1	1	24
178	1	1	1	3	0	Nutritional status, risk factors and recommendations, past obstetric history, ultrasound reports	4	24	1	3	24	30	36							1	2	24	36							1	1	24						0				1	1	24			1	1	24
179	1	1	1	3	0	Nutritional status, Ultrasound reports, past obstetric history, Pelvic examination	3	22	1	2	30	34								1	2	22	30							1	2	22	34					0				1	1	22			1	1	22
180	2	2	1	4	0	Previous obstetric history, HIV, Bp	2	31	1	2	31	35								1	2	31	35							1	2	31	35					0				1	1	31			0
181	2	2	1	4	0	Previous obstetric history, urine	2	29	1	2	29	32								1	2	29	32							1	2	39	32					1	1	29		1	1	29			1	1	29
182	2	2	1	4	1		4	26	1	4	26	31	35	37						1	4	26	31	35	37					1	2	26	31					0				1	1	32			1	1	32
183	3	3	1	3	1		4	18	1	4	18	24	28	34						1	4	18	24	28	34					1	2	18	24					0				0					1	1	18
184	2	2	1	4	1		3	32	1	3	32	36	38							1	3	32	36	38						1	2	32	36					0				0					1	1	32
185	2	2	1	1	1		6	10	1	5	10	17	21	25	30					1	6	10	17	21	25	30	35			1	2	10	17					0				1	1	17			1	2	10
186	2	2	1	1	1		7	16	1	4	16	20	24	30						1	2	20	24							1	2	16	20					0				0					0
187	2	2	1	1	1		3	15	1	3	15	32	36							0										1	3	15	32	36				0				0					1	2	15
188	2	2	1	1	1		5	20	1	4	24	27	32	36						1	4	24	27	32	36					1	2	20	24					0				1	1	20			1	1	20
189	2	2	1	4	0	Previous obstetric history	4	18	1	3	18	22	32							1	4	18	22	28	32					1	2	18	22					0				1	1	22			1	1	22
190	1	1	1	1	0	Nutritional status, anaemia, oral examination, previous obstetric history, ultrasound reports, risk factors and recommendations , pelvic assessment	3	26	1	3	26	32	36							1	3	26	32	36						1	2	26	32					0				1	1	26			1	1	26
191	1	1	1	1	0	Previous obstetric history, risk factors and recommendations, ultrasound reports, oral examination, anaemia, external pelvic assessment	3	20	1	2	20	28								1	3	20	28	34						1	1	20						0				1	1	20			1	1	20
192	1	1	1	3	0	Pelvic assessment, Ultrasound reports, risk factors and recommendations	2	32	1	2	32	38								1	1	32								1	1	32						0				1	1	32			1	1	32
193	1	1	1	3	0	Pelvic assessment, previous obstetric history, risk factors and recommendations, oral examination, anaemia status,	2	28	1	1	28									1	2	28	32							1	2	28	32					0				1	1	28			1	1	28
194	1	1	1	3	0	Previous obstetric history, Ultrasound reports, oral examination,	3	18	1	1	24									1	1	24								1	1	24						0				1	1	18			1	1	18
195	1	1	1	3	0	Oral examination, nutritional status, ultrasound reports, previous obstetric history, risk factors and recommendations	4	22	1	3	22	24	28							1	4	22	24	28	32					1	1	22						0				1	1	22			1	1	22
196	3	3	1	1	1		3	28	1	3	28	30	34							1	3	28	30	34						1	2	28	30					0				0					1	1	28
197	3	3	1	3	1		3	22	1	3	22	28	30							1	3	22	28	30						1	1	22						0				1	1	22			1	1	22
198	3	3	1	3	1		4	20	1	4	20	32	34	34						1	4	20	32	34	34					1	2	20	32					0				1	1	20			1	1	20
199	1	1	1	1	0	Pelvic assessment, risk factors and recommendations, X-ray,previous obstetric history, nutritional status, oral examination, Anaemia status	3	20	1	2	20	26								1	3	20	26	34						1	2	20	26					0				1	1	20			1	1	20
200	1	1	1	3	0	pelvic assessments, oral examination, Anaemia status, previous obstetric history	5	20	1	5	20	24	30	36	40					1	5	20	24	30	36	40				1	1	20						0				1	1	20			1	1	20
201	1	1	1	3	0	Oral examination, pelvic assessments, previous obstetric history	3	30	1	2	30	36								1	3	30	34	36						1	1	30						0				1	1	30			1	1	30
202	1	1	1	3	0	Nutritional status, pelvic assessments, anaemia status, previous obstetric history	4	18	1	2	18	20								1	1	18								1	1	18						0				1	1	18			1	1	18
203	1	1	1	3	0	Nutritional status, previous obstetric history, anaemia status, Risk factors and recommendations	2	20	1	2	20	32								1	2	20	32							1	1	20						0				1	1	20			1	1	20
204	1	1	1	1	0	Nutritional status, oral examination, physical examination, anaemia status, ultrasound reports, risk factors and recommendations, pelvic assessment	4	20	1	4	20	28	34	37						1	2	20	28							1	3	20	34	37				0				1	1	20			1	1	20
205	2	2	1	4	1		5	26	1	5	26	29	33	36	38					1	5	26	29	33	36	38				1	2	26	29					0				0					1	1	26
206	2	2	1	4	0	Previous obstetric history & VCT/HIV	3	33	1	3	33	37	39							1	2	33	37							1	2	33	37					1	1	33		1	1	33			0
207	2	2	1	4	1		6	8	1	6	5	17	21	25	29	34				1	4	17	21	25	29					1	2	8	17					0				1	1	17			1	3	8
208	3	3	1	3	1		3	30	1	3	30	34	36							1	3	30	34	36						1	1	34						0				1	1	30			1	1	30
209	3	3	1	3	1		7	20	1	5	20	24	28	34	36					1	5	20	20	24	28	34				1	1	28						0				1	1	20			1	1	20
210	3	3	1	3	1		3	24	1	3	24	30	38							1	3	24	30	38						1	2	24	30					0				1	1	24			1	1	24
211	3	3	1	3	1		4	24	1	4	24	26	34	36						1	4	24	26	34	36					1	1	24						0				1	1	24			1	1	24
212	3	3	1	3	1		6	12	1	6	12	14	20	28	30	32				1	5	14	20	28	30	32				1	1	14						0				1	1	12			1	1	12
213	3	3	1	1	0	B.p	4	20	1	4	20	24	28	34						1	4	20	24	28	34					0								0				0					1	1	20
214	3	3	1	1	0	Weeks of Amenorrhea,weight,b.p,net use	2	22	1	2	22	34								1	2	22	34							1	2	22	34					0				0					1	1	22
215	3	3	1	3	0	B.p	3	26	1	3	26	28	32							1	3	26	28	32						1	1	26						0				0					0
216	3	3	1	1	0	Weeks of Amenorrhea, weight,b.p	3	18	1	3	18	24	28							1	3	18	24	28						1	1	18						0				0					1	1	18
217	3	3	1	1	1		5	16	1	5	16	24	26	28	34					1	5	16	24	26	28	34				1	1	16						0				0					1	1	16
218	3	3	1	3	1		8	12	1	7	12	16	20	24	28	36	38			0										0								0				0					1	1	12
219	2	2	1	1	1		6	10	1	6	18	14	20	27	31	35				1	2	14	20							1	2	10	14					0				0					1	2	10
220	2	2	1	4	0	Previous obstetric history	4	27	1	4	21	37	36	38						0										1	2	27	31					0				1	1	27			1	1	27
221	2	2	1	1	1		6	5	1	6	5	20	24	27	36	38				1	5	20	24	27	36	38				1	2	5	20					0				0					1	3	5
222	2	2	1	1	1		4	16	1	4	16	20	28	34						1	4	16	20	28	34					1	2	16	20					0				0					1	1	16
223	1	1	1	3	0	Nutritional status, previous obstetric history, Risk factors and recommendations,	5	20	1	4	20	22	28	34						0										1	1	22						1	1	20		1	1	20			1	1	20
224	1	1	1	3	0	Nutritional status, Previous obstetric history, risk factors and recommendations, anaemia status, oral exam	3	24	1	2	24	30								1	2	24	30							1	2	24	30					0				1	1	24			1	1	24
225	1	1	1	3	0	Previous obstetric history, Risk factors and recommendations, anaemia status	4	22	1	3	30	37	38							1	4	22	30	37	38					1	2	22	30					0				1	1	22			1	1	22
226	1	1	1	3	0	Nutritional status, Previous obstetric history, Ultrasound reports, risk factors and recommendations	4	20	1	4	20	26	36	37						1	3	20	26	37						1	1	20						0				1	1	20			1	1	20
227	1	1	1	3	0	Nutritional status, Oral exam, anaemia status, previous obstetric history, Ultrasound reports ,risk factors and recommendations	3	24	1	3	24	28	37							1	3	24	28	37						1	1	24						0				1	1	24			1	1	24
228	1	1	1	3	0	Nutritional status, Risk factors and recommendations	5	18	1	4	18	20	30	36						0										1	1	18						1	1	18		1	1	18			1	1	18
229	1	1	1	3	0	risk factors and recommendations, nutritional status, Ultrasound reports, previous obstetric history	2	28	1	2	28	36								1	1	28								0								0				1	1	28			1	1	28
230	1	1	1	3	0	Risks factors and recommendations, previous obstetric history	4	18	1	3	18	24	30							1	4	18	24	30	36					1	1	18						0				1	1	18			1	1	18
231	1	1	1	3	0	Nutritional status, previous obstetric history, Oral exam, anaemia status	2	32	1	1	37									1	2	32	37							1	2	32	37					0				1	1	32			1	1	32
232	1	1	1	1	0	Ultrasound reports, risks and recommendations, pelvic assessment, Xray results, Anaemia status, oral& physical examination	2	32	1	2	32	36								1	1	36								1	1	36						0				1	1	32			1	1	32
233	1	1	1	3	0	Risk factors and recommendations, Previous obstetrics history	2	24	1	2	24	30								1	2	24	30							1	2	24	30					0				1	1	24			1	1	24
234	2	2	1	4	1		2	28	1	2	28	33								1	2	28	33							1	2	28	33					0				1	1	28			1	1	28
235	2	2	1	3	1		4	24	1	2	32	36								1	4	24	28	32	36					1	2	24	28					0				1	1	24			1	1	24
236	2	2	1	1	1		5	17	1	5	17	22	25	30	34					1	5	17	22	25	30	34				1	2	17	22					0				1	1	17			1	1	17
237	2	2	1	1	1		4	15	1	4	15	20	30	34						1	2	30	34							1	1	20						0				1	1	15			1	2	15
238	2	2	1	4	1		6	22	1	5	22	26	30	35	38					1	4	22	26	30	35					1	2	22	26					0				1	1	22			1	1	22
239	2	2	1	3	1		6	16	1	2	34	38								1	3	16	34	38						1	2	16	20					0				1	1	16			1	1	16
240	2	2	1	4	1		3	31	1	3	31	33	36							1	3	31	33	36						1	2	31	36					0				1	1	31			1	1	31
241	2	2	1	1	1		3	23	1	3	23	28	34							1	2	23	28							1	1	23						1	1	28		1	1	23			1	1	23
242	2	2	1	4	1		7	20	1	7	20	24	29	32	34	36	40			1	7	20	24	29	32	34	36	40		1	2	20	24					0				1	1	20			1	1	20
243	1	1	1	3	0	Ultrasound reports, risk factors & recommendations, previous obstetric history, Anaemia status	3	20	1	3	20	28	32							1	2	20	28							1	1	20						0				1	1	20			1	1	20
244	1	1	1	3	0	Nutritional status, risk factors and recommendations, previous obstetric history, anaemia status	5	18	1	5	18	20	26	32	39					1	5	18	20	26	32	39				0								0				1	1	18			1	1	18
245	1	1	1	3	0	Risk factors and recommendations, previous obstetric history, pelvic assessment	7	16	1	5	16	18	20	26	28					1	7	16	18	20	26	28	34	36		1	1	16						0				1	1	16			1	1	16
246	1	1	1	3	0	Previous obstetric history, anaemia status, risks factors and recommendations, pelvic assessment	4	20	1	2	20	26								0										0								0				1	1	20			0
247	1	1	1	3	0	Nutritional status, previous obstetric history, pelvic assessment, risk factors & recommendations	3	30	1	1	30									1	1	30								0								0				1	1	30			1	1	30
248	3	3	1	3	1		4	24	1	4	24	28	32	34						1	2	24	28							0								0				0					1	1	24
249	3	3	1	1	0	Fetal heart,weeks of Amenorrhea, weight	3	22	1	2	22	34								1	3	22	26	34						1	2	22	34					0				0					1	1	22
250	3	3	1	3	1		5	22	1	5	22	24	30	34	36					1	5	22	24	30	34	36				1	1	22						0				1	1	22			1	1	22
251	3	3	1	3	1		4	20	1	4	20	26	37	38						1	4	20	26	37	38					1	2	20	26					1	1	20		1	1	20			1	1	20
252	3	3	1	1	1		5	22	1	5	22	24	28	28	34					1	5	22	24	28	28	34				1	1	22						0				1	1	22			1	1	22
253	3	3	1	3	1		5	20	1	5	20	24	28	32	34					1	5	20	24	28	32	34				1	1	20						0				0					1	1	20
254	3	3	1	1	1		5	12	1	5	12	24	26	30	36					1	4	24	26	30	36					1	2	26	30					0				1	1	12			1	1	12
255	3	3	1	2	1		5	16	1	5	16	20	22	32	37					1	5	16	20	22	32	37				1	2	16	22					0				1	1	16			1	1	16
256	3	3	1	3	1		2	24	1	2	24	34								1	2	24	34							1	1	24						0				1	1	24			1	1	24
257	3	3	1	3	1		3	26	1	3	26	34	36							1	3	26	34	36						0								0				1	1	26			1	1	26
258	3	3	1	3	1		7	10	1	7	10	16	20	26	28	34	36			1	6	16	20	26	28	34	36			1	2	10	28					0				1	1	10			1	1	10
259	3	3	1	1	1		4	22	1	4	22	26	30	32						1	2	22	26							1	1	22						0				1	1	22			1	1	22
260	3	3	1	3	1		3	20	1	3	20	28	32							1	3	20	28	32						1	1	20						0				1	1	20			1	1	20
261	3	3	1	3	0	B.p	4	18	1	4	18	28	34	36						1	4	18	28	34	36					1	1	18						0				0					1	1	18
262	3	3	1	3	1		6	16	1	6	16	20	22	24	34	36				1	6	16	20	22	24	34	36			1	1	16						0				0					1	1	16
263	3	3	1	3	0	B.p	3	24	1	3	24	30	34							1	3	24	30	34						1	1	30						0				0					1	1	24
264	3	3	1	3	1		3	24	1	3	24	30	34							1	3	24	30	34						1	1	24						0				0					1	1	24
265	3	3	1	3	1		2	28	1	2	28	32								1	2	28	32							1	1	28						0				0					1	1	28
266	3	3	1	3	1		3	28	1	3	28	30	34							1	3	28	30	34						1	1	28						1	1	28		1	1	28			1	1	28
267	2	2	1	4	0	Previous obstetric history	4	23	1	4	23	27	31	35						1	4	23	27	31	35					1	2	23	27					0				1	1	23			1	1	23
268	2	2	1	1	1		3	24	1	3	24	30	36							1	3	24	30	36						1	2	24	30					0				1	1	24			1	2	24
269	2	2	1	4	1		4	24	1	4	24	28	32	36						1	4	24	28	32	36					1	2	24	28					0				1	1	24			1	1	24
270	2	2	1	4	1		3	25	1	3	25	38	40							1	3	25	38	40						1	1	25						0				1	1	38			1	2	28
271	2	2	1	4	0	Previous obstetric history	4	26	1	4	26	31	36	38						1	3	26	31	36						1	2	26	31					1	1	26		1	1	26			1	1	26
272	2	2	1	4	0	Previous obstetric history	3	28	1	3	28	32	34							1	3	28	32	34						1	2	28	34					1	1	28		1	1	28			1	1	28
273	2	2	1	4	1		2	24	1	2	24	30								1	2	24	30							1	2	24	30					0				1	1	24			1	1	24
274	2	2	1	1	1		7	8	1	7	8	12	16	21	26	30	34			1	6	12	16	21	26	30	34			1	2	8	12					0				1	1	8			1	1	8
275	1	1	1	3	0	Previous obstetric history, risk factors and recommendations, Pelvic assessment	3	24	1	1	24									1	2	24	26							1	1	24						0				1	1	24			1	1	24
276	1	1	1	3	0	Risk factors and recommendations, Anaemia status	5	16	1	3	16	20	30							1	5	16	20	30	35	36				1	2	16	20					0				1	1	16			1	1	16
277	1	1	1	3	0	Risk factors and recommendations Ultrasound reports, Anaemia status, Or all examination, Pelvic assessment	4	20	1	2	20	28								1	3	20	28	30						1	1	20						0				1	1	20			1	1	20
278	1	1	1	3	0	Risk factors and recommendations, Pelvic assessment	3	16	1	2	16	26								1	3	16	26	36						1	1	16						0				1	1	16			1	1	16
279	1	1	1	3	0	Risk factors and recommendations, previous obstetric history	7	12	1	4	20	26	32	36						0										1	1	12						0				1	1	12			1	1	12
280	1	1	1	3	0	Nutritional status, previous obstetric history, risk factors and recommendations, anaemia status	4	22	1	1	28									1	4	22	20	32	34					1	2	22	28					0				1	1	22			1	1	22
281	1	1	1	3	0	Ultrasound reports, risk factors and recommendations, pelvic assessments	4	18	1	2	22	26								1	4	18	22	26	37					1	2	18	22					1	1	18		1	1	18			1	1	18
282	1	1	1	1	0	Nutritional status, Anaemia, Oral examination pelvic assessments, risk factors and recommendations	3	12	1	2	12	30								1	3	12	30	36						1	1	12						0				1	1	12			1	1	12
283	1	1	1	1	0	Ultrasound reports, risk factors and recommendations, other treatment, pelvic assessments, previous obstetric history, nutritional, anaemia status, oral examination	3	28	1	3	28	32	36							1	3	28	32	36						1	2	28	32					0				1	1	28			1	1	28
284	1	1	1	3	0	Ultrasound reports, risk factors and recommendations, Pelvic assessment	3	26	1	3	26	28	32							1	3	26	28	32						1	2	26	28					1	1	26		1	1	26			1	1	26
285	1	1	1	3	0	Risk factors and recommendations, pelvic assessments, Anaemia status, ultrasound reports	2	26	1	2	26	34								1	2	26	34							1	1	26						0				1	1	26			1	1	26
286	1	1	1	3	0	Nutritional status, Ultrasound reports, Risk factors and recommendations, pelvic assessments, previous obstetric history, anaemia status, Oral examination	5	20	1	4	20	24	28	32						1	5	20	24	28	30	32				0								0				1	1	20			1	1	20
287	1	1	1	3	0	UltrRisk factors and recommendations, pelvic assessments	4	20	1	3	20	22	28							1	4	20	22	28	38					1	2	20	22					0				1	1	20			1	1	20
288	1	1	1	3	0	Risk factors and recommendations, pelvic assessments ultrasound reports	3	28	1	2	28	30								0										0								0				1	1	28			1	1	28
289	1	1	1	3	0	Risk factors and recommendations, pelvic assessments, anaemia status,	2	20	1	2	20	24								1	2	20	24							0								0				1	1	20			1	1	20
290	1	1	1	3	0	Risk factors and recommendations, pelvic assessments ultrasound reports, other treatments	5	18	1	4	18	24	28	37						1	5	18	24	28	34	37				1	2	18	24					0				1	1	18			1	1	18
291	1	1	1	2	0	Anaemia status, oral examination, pelvis assessments, Nutritional status, Previous obstetric history	4	20	1	4	20	26	30	36						1	3	20	26	30						1	2	20	26					0				1	1	20			1	1	20
292	1	1	1	3	0	Risk factors and recommendations, Pelvic assessments, ultrasound reports	6	22	1	5	22	28	32	36	39	40				1	5	22	28	32	36	39				1	1	22						1	1	22		1	1	22			1	1	22
293	1	1	1	1	0	past surgical history, Previous obstetric history, ultrasound reports, risk factors and recommendations, other treatments, pelvic assessments	3	28	1	2	28	37								1	3	28	34	37						1	2	28	34					0				1	1	28			1	1	28
294	1	1	1	1	0	Nutritional status, anaemia status, Anaemia status, risk factors and recommendations, CD4 count. blood group, Rh.	5	24	1	3	24	36	40							1	5	24	28	34	36	40				1	3	24	36	40				0				1	1	24			1	1	24
295	1	1	1	3	0	All histories were not captured	4	24	1	4	24	28	34	36						0										0								0				0					1	1	24
296	1	1	1	1	0	Gegeneral examination part,past obstetric part	2	26	1	2	26	30								1	2	26	34							1	1	26						0				0					1	1	26
297	1	1	1	1	1		3	24	1	3	24	28	32							0										1	1	24						0				1	1	24			1	1	24
298	1	1	1	3	0	Medical history, surgical history, gynaecological history,past obstetrical history, family history, social history.	7	16	1	7	16	20	26	34	28	36	37			1	6	16	26	34	28	36	37			0								0				0					0
299	1	1	1	3	0	Pelvic assessment, anaemia status, oral examination, previous obstetric history	4	20	1	4	20	22	28	36						1	4	20	22	28	36					1	1	20						0				1	1	20			1	1	20
300	1	1	1	3	0	Nutritional status, risk factors and recommendations, Pelvic assessments	4	20	1	3	20	26	32							1	3	26	32	36						0								1	1	20		1	1	20			1	1	20
301	1	1	1	3	0	Risk factors and recommendations, Ultrasound reports, pelvic assessment, Anaemia status	5	18	1	5	28	24	30	34	36					1	5	18	24	30	34	36				1	2	18	24					0				1	1	18			1	1	18
302	1	1	1	3	0	Ultrasound reports, pelvic assessment, Risk factors and recommendations	3	28	1	3	28	34	36							1	3	28	34	36						1	1	28						0				1	1	28			1	1	28
303	1	1	1	3	0	Ultrasound reports, pelvic assessments, risk factors and recommendations, oral examination	2	28	1	2	28	37								1	1	28								1	1	28						0				1	1	28			1	1	28
304	1	1	1	3	0	Previous obstetric history, anaemia status, oral examination, Pelvic assessments, risk factors and recommendations	3	24	1	3	24	26	30							1	3	24	26	30						0								0				1	1	24			1	1	24
305	1	1	1	3	0	All mother's histories were not captured apart from bio data.	3	20	1	3	20	28	34							1	3	20	28	34						1	2	20	28					0				1	1	20			1	1	20
306	1	1	1	3	0	Obs/gun history, mentrual and contraceptive history,past obstetric history.	3	22	1	3	22	28	30							1	3	22	28	30						0								0				1	1	22			1	1	22
307	1	1	1	1	1		2	22	1	2	22	28								1	2	22	28							1	2	22	28					0				1	1	22			1	1	22
308	1	1	1	3	0	Previous pregnancy outcome	2	28	1	2	28	30								1	2	28	30							1	1	28						0				1	1	28			1	1	28
309	1	1	1	1	1		2	28	1	2	28	32								1	2	28	32							1	2	28	32					0				1	1	28			1	1	28
310	1	1	1	3	0	Nutritional status, Pelvic assessment, Ultrasound reports, risk factors and recommendations, CD4 results, HCG, anaemia status	2	32	1	2	32	37								1	1	32								1	1	32						0				1	1	32			1	1	32
311	1	1	1	1	0	Risk factors and recommendations, Ultrasound reports, Pelvic assessments, MPs, others tests,nutritional status, Anaemia status,, Complications of pregnancy	4	18	1	4	18	27	30	38						1	3	18	28	30						1	2	18	28					0				1	1	18			1	1	18
312	1	1	1	3	0	Risk factors and recommendations, anaemia status, previous obstetric history, Pelvic assessments,	3	22	1	3	22	28	38							1	3	22	28	38						1	1	22						0				1	1	22			1	1	22
313	1	1	1	3	0	Nutritional status, Risk factors and recommendations, pelvic assessments	4	18	1	3	18	26	32							1	4	18	26	32	36					1	1	18						0				1	1	18			1	1	18
314	1	1	1	2	0	Pelvic assessments, anaemia status, Risk factors and recommendations, HCG tests, Urine tests, Ultrasound reports	3	24	1	3	24	30	36							1	3	24	30	36						1	2	24	30					0				1	1	24			1	1	24
315	1	1	1	3	0	Nutritional status, Risk factors and recommendations, ultrasound reports, pelvic assessments, other treatments, Previous obstetric history	3	28	1	3	28	30	32							1	3	28	30	32						1	2	28	30					0				1	1	28			1	1	28
316	1	1	1	2	0	Anaemia status, Risk factors and recommendations, Pelvic assessments, Oral examination, previous obstetric history	2	32	1	2	32	36								1	2	32	36							1	1	32						0				1	1	32			1	1	32
317	1	1	1	1	0	Risk factors and recommendations, pelvic assessments, Anaemia status, Oral examination	3	12	1	1	12									1	3	12	18	26						1	1	12						0				1	1	12			1	1	12
318	1	1	1	1	0	Risk factors and recommendations, Other treatment notes, Ultrasound reports, X-Ray reports, CD4 count, RBS, Blood grouping, Pelvic examination, Anaemia status, Oral examination	3	28	1	2	28	37								1	3	28	32	37						1	2	28	32					0				1	1	28			1	1	28
319	1	1	1	2	0	Pelvic assessments, Risk factors and recommendations, Ultrasound reports, Anaemia status, Oral examination, Previous obstetric history	2	24	1	2	24	37								0										1	1	24						0				1	1	24			1	1	24
320	1	1	1	3	0	Pelvic assessments, previous obstetric history, Risk factors and recommendations	3	20	1	3	20	28	36							1	3	20	28	36						1	1	20						0				1	1	20			1	1	20
321	1	1	1	3	0	Pelvic assessments, previous obstetric history, risk factors and recommendations, Anaemia status,	6	12	1	6	12	18	20	28	34	38				1	5	12	20	28	34	38				1	2	12	18					0				1	1	12			1	1	12
322	1	1	1	3	0	Pelvic assessments, Ultrasound reports , risk factors and recommendations, Anaemia status, Previous obstetric history	3	26	1	3	26	30	34							1	3	26	30	34						1	1	26						0				1	1	26			1	1	26
323	1	1	1	3	0	Ultrasound reports, Risk factors and recommendations, Pelvic assessment	4	26	1	4	26	28	34	38						1	4	25	28	34	38					1	1	26						0				1	1	26			1	1	26
324	1	1	1	1	0	Other treatments, pelvic assessments, risk factors and recommendations, oral examination, anaemia status, Nutritional status, X-Ray reports	4	28	1	4	28	32	32	38						1	4	28	32	34	38					1	2	28	32					0				1	2	28	32		1	2	28
325	1	1	1	3	0	Pelvic assessment, risk factors and recommendations, ultrasound reports anaemia status, oral examination, CD4 counts	3	16	1	3	15	20	28							0										1	1	16						1	1	16		1	1	16			0
326	3	3	1	3	1		6	16	1	3	16	22	28							1	4	16	22	28	32					1	1	16						0				0					1	1	16
327	3	3	1	3	1		3	16	1	3	16	20	34							1	3	16	20	34						1	1	16						0				1	1	16			1	1	16
328	1	1	1	2	0	Nutritional status, Pelvic assessments, Ultrasound reports, Previous obstetric history, anaemia status	6	16	1	6	16	20	22	30	32	34				0										1	1	34						0				1	1	16			1	1	16
329	1	1	1	2	0	Pelvic assessments, anaemia status, Risk factors and recommendations,	4	18	1	4	18	20	26	34						1	4	18	20	26	34					1	2	18	20					0				1	1	18			1	1	18
330	1	1	1	3	0	Ultrasound reports, risk factors and recommendations,	3	20	1	3	20	28	34							1	3	20	28	34						1	1	20						0				1	1	20			1	1	20
331	3	3	1	3	0	B.p	5	8	1	4	14	18	26	30						1	4	14	18	26	30					1	1	8						0				0					1	1	8
332	3	3	1	3	1		4	20	1	4	20	26	28	34						1	4	20	26	28	34					1	1	20						0				1	1	20			1	1	20
333	1	1	1	3	0	Ultrasound reports, risk factors and recommendations, Pelvic assessments, Previous obstetric history, Nutritional status	4	24	1	4	24	28	32	34						1	4	24	28	32	34					1	2	24	28					0				1	1	24			1	1	24
334	1	1	1	2	0	Previous obstetric history, Risk factors and recommendations, anaemia status, Oral examination, Pelvic assessments,	2	26	1	2	26	28								1	2	26	28							1	1	26						0				1	1	26			1	1	26
335	1	1	1	3	0	Pelvic assessments, Previous obstetric history, anaemia status, risk factors and recommendations, Other treatments	2	22	1	2	22	28								1	2	22	28							1	1	22						0				1	1	22			1	1	22
336	3	3	1	3	1		4	24	1	4	24	30	34	38						1	4	24	30	34	38					1	2	24	30					0				0					1	1	24
337	3	3	1	1	0	Vericose or oedema	3	20	1	3	20	28	34							1	3	20	28	34						1	2	20	28					0				0					1	1	20
338	3	3	1	3	1		3	24	1	3	24	28	32							1	3	24	28	32						1	1	24						0				0					1	1	24
339	3	3	1	3	1		4	24	1	4	24	30	34	38						1	4	24	30	34	38					1	2	24	30					0				1	1	24			1	1	24
340	3	3	1	3	1		5	24	1	5	24	24	26	26	37					1	5	24	24	26	26	37				1	1	24						0				1	1	24			1	1	24
341	3	3	1	3	1		5	20	1	5	20	24	30	32	38					1	5	20	24	30	32	38				1	1	30						0				1	1	20			1	1	20
342	2	2	1	4	1		2	28	1	2	28	32								1	2	28	32							1	2	28	32					0				1	1	28			1	1	28
343	2	2	1	1	1		5	6	1	4	6	22	28	37						1	2	11	22							1	2	6	11					0				1	1	6			1	1	6
344	2	2	1	4	1		3	23	1	3	23	27	34							1	3	23	27	24						1	2	23	27					0				0					1	1	23
345	2	2	1	4	1		4	21	1	4	21	26	30	36						1	3	26	30	36						1	2	21	26					0				1	1	26			1	1	26
346	2	2	1	1	1		4	26	1	4	26	30	34	38						1	4	26	30	34	38					1	2	26	30					0				1	1	26			1	1	26
347	2	2	1	1	1		5	20	1	4	24	28	34	38						1	3	24	28	34						1	2	24	28					0				1	1	24			1	1	24
348	2	2	1	1	1		3	18	1	3	18	31	35							1	3	18	31	35						1	2	18	31					0				1	1	18			1	1	18
349	2	2	1	4	1		2	28	1	2	28	34								1	2	28	34							1	2	28	34					0				1	1	28			1	1	28
350	2	2	1	4	1		2	25	1	2	25	31								1	2	25	31							1	2	25	31					0				1	1	25			1	1	25
351	2	2	1	4	1		5	29	1	3	29	33	37							1	3	29	33	37						1	1	29						0				1	1	29			1	1	29
352	2	2	1	4	1		3	18	1	3	18	26	33							1	3	18	26	33						1	2	18	26					0				1	1	18			1	1	18
353	2	2	1	4	1		2	30	1	2	30	35								1	2	30	35							1	2	30	35					0				1	1	30			1	1	30
354	3	3	1	3	0	B.p, weight	2	26	1	2	26	34								1	2	26	34							1	1	26						0				0					1	1	26
355	3	3	1	3	0	B.p	4	20	1	4	20	24	30	36						1	4	20	24	30	36					0								0				0					1	1	20
356	3	3	1	1	1		4	16	1	4	16	16	20	28						1	3	16	20	28						0								0				0					1	1	16
357	3	3	1	1	1		4	16	1	4	16	18	26	34						1	3	18	26	34						1	2	16	26					0				1	1	18			1	1	18
358	1	1	1	1	0	Ultrasound reports, Risk factors and recommendations, Pelvic assessments	3	20	1	3	20	26	34							1	3	20	26	34						1	2	20	26					0				1	2	20	26		1	2	20
359	1	1	1	1	1		2	16	1	2	16	38								1	2	16	38							1	2	16	38					0				1	1	16			1	1	16
360	1	1	1	1	1		2	32	1	2	32	34								1	2	32	34							1	1	32						0				1	1	32			1	1	32
361	1	1	1	3	0	Nutritional status, previous obstetric history	4	16	1	4	16	24	30	36						1	4	16	24	30	36					1	2	16	24					0				1	1	16			1	1	16
362	1	1	1	2	0	Risk factors and recommendations , Pelvic assessments, Other treatments, anemia status	3	28	1	3	28	30	37							1	3	28	30	37						1	3	28	30	37				0				1	2	28	30		1	3	28
363	1	1	1	1	0	Ultrasound reports,risk factors and recommendations, Pelvic assessments	3	24	1	3	24	30	38							1	3	24	30	38						1	2	24	30					0				1	1	24			1	1	24
364	3	3	1	3	1		5	20	1	5	20	20	30	34	38					1	4	20	20	34	38					1	1	20						0				0					1	1	20
365	1	1	1	3	0	Pelvic assessments, Previous obstetric history, anaemia status, Oral examination, risk factors and recommendations, Ultrasound reports	3	16	1	3	16	28	38							1	3	16	28	38						1	1	16						0				1	1	16			1	1	16
366	1	1	1	3	0	Risk factors and recommendations, pelvic assessments, Other treatments	5	22	1	5	22	26	30	36	40					1	5	22	26	30	36	40				1	2	22	26					0				1	2	22	26		1	2	22
367	1	1	1	1	0	Pelvic assessments, risk factors and recommendations, ultrasound reports, other treatments, Nutritional status, oral examination anemia status, previous obstetric history	3	20	1	3	20	28	34							1	3	20	28	34						1	3	20	28	34				0				1	1	20			1	2	20
368	1	1	1	1	0	Physical examination, Nutritional status, Pelvic assessments, risk factors and recommendations	4	22	1	4	22	30	36	38						1	4	22	30	36	38					1	2	22	30					0				1	2	22	30		1	2	22
369	1	1	1	3	0	Pelvic assessments, risk factors and recommendations, ultrasound reports, Physical examination	3	18	1	3	18	28	32							1	3	18	28	32						1	1	18						0				1	1	18			1	1	18
370	1	1	1	3	0	Physical examination, pelvic assessments, anaemia status, Risk factors and recommendations	3	24	1	3	24	28	39							1	3	24	28	39						1	1	24						0				1	1	24			1	1	24
371	1	1	1	1	0	Pelvic assessments, risk factors and recommendations,	3	28	1	3	28	32	36							1	3	28	32	36						1	2	28	32					0				1	1	28			1	1	28
372	1	1	1	3	0	Ultrasound reports, Risk factors and Recommendations, Previous obstetric history, pelvic assessments, Other treatments	4	20	1	4	20	30	34	39						1	4	20	30	34	39					1	2	20	30					0				1	2	20	30		1	2	20
373	1	1	1	3	0	Physical examination, Pelvic assessments, risk factors and recommendations	3	20	1	3	20	24	28							1	3	20	24	28						0								0				1	1	20			1	1	20
374	1	1	1	3	0	Risk factors and recommendations, pelvic assessments, physical examination, ultrasound reports	3	28	1	3	28	36	37							1	3	28	36	37						1	2	28	36					0				1	2	28	36		1	2	28
375	1	1	1	3	0	Risk factors and recommendations, pelvic assessments, anemia status, nutritional status,	2	26	1	2	26	30								1	2	26	30							1	1	26						0				1	1	26			1	1	26
376	3	3	1	1	1		3	24	1	3	24	26	32							1	3	24	26	32						1	1	24						1	1	24		1	1	24			1	1	24
377	3	3	1	3	1		5	18	1	5	18	26	28	32	36					1	5	18	26	28	32	36				1	2	18	26					0				1	1	18			1	1	18
378	1	1	1	3	0	Ultrasound reports, risk factors and recommendations, Pelvic assessments	5	20	1	5	20	26	36	37	38					0										1	2	20	26					0				1	1	20			1	1	20
379	1	1	1	3	0	Nutritional status, Risk factors and recommendations, Physical examination	3	22	1	3	22	26	32							1	3	22	26	32						1	2	22	26					0				1	1	22			1	1	22
380	1	1	1	3	0	Risk factors and recommendations, Pelvic assessments, Physical examination, Other treatments	4	20	1	4	20	26	30	32						1	4	20	26	30	32					1	2	20	26					0				1	1	20			1	1	20
381	1	1	1	3	0	Pelvic assessments, Risk factors and recommendations, Physical examination, anemia status, ultrasound reports, Other treatment, Previous obstetric history	4	12	1	4	12	20	22	30						1	3	20	22	30						1	1	12						0				1	1	12			1	1	12
382	1	1	1	3	0	Nutritional status, previous obstetric history	3	14	1	3	14	20	26							1	3	14	20	26						1	1	14						0				1	2	14	26		1	2	14
383	1	1	1	3	0	Pelvic assessments, previous obstetric history, ultrasound reports	3	18	1	3	18	28	34							1	3	18	28	34						1	1	18	28					0				1	1	18			1	1	18
384	3	3	1	3	1		4	24	1	4	24	24	28	38						1	4	24	24	28	38					1	1	24						0				0					1	1	24
385	3	3	1	1	0	Weeks of amenorrhea	4	16	1	4	16	20	30	34						1	3	20	30	34						1	1	16						0				0					1	1	16
386	3	3	1	3	1		4	22	1	4	22	24	30	32						1	4	22	24	30	32					1	1	22						0				0					1	1	22
387	3	3	1	3	1		3	20	1	2	20	22								1	2	20	22							1	2	20	22					0				0					1	1	20
388	3	3	1	3	1		3	12	1	2	20	32								1	2	20	32							1	2	12	32					0				1	1	12			1	1	12
389	1	1	1	1	0	Other treatments, risk factors and recommendations, CD4 count, HB,Rh,Blood groupings, Ultrasound + xray reports, pelvic assessments, Physical examination	3	28	1	3	28	34	37							1	3	28	34	37						1	2	28	34					0				1	1	28			1	1	28
390	1	1	1	1	0	Physical examination, previous obstetric history, Risk factors and recommendations, other treatment, pelvic assessments	3	20	1	3	20	26	28							1	3	20	26	28						1	3	20	26	28				0				1	2	20	26		1	2	20
391	1	1	1	3	0	Pelvic assessments, Ultrasound reports, other treatment, physical examination	2	32	1	2	32	36								1	2	32	36							1	1	32						0				1	1	32			1	1	32
392	1	1	1	1	0	Ultrasound reports, risk factors and recommendations, pelvic assessments previous obstetric history, physical examination family & social historyz	2	28	1	2	28	34								1	2	28	34							0								0				1	1	28			1	1	28
393	1	1	1	3	0	Pelvic assessments, risk factors and recommendations,	4	14	1	2	14		34							1	4	14	18	20	34					1	2	14	18					0				1	1	14			1	1	14
394	1	1	1	1	0	Physical examination, Previous obstetric history, Nutritional status, Ultrasound reports, Xray reports,other treatments, Risk factors and recommendations, pelvic assessments	3	24	1	3	24	28	34							1	3	24	28	34						1	3	24	28	34				0				1	1	24			1	1	24
395	1	1	1	1	0	Ultrasound reports, other treatment, pelvic assessments, Risk factors and recommendations, Physical examination, Family History	2	30	1	2	30	36								1	2	30	36							1	1	30						0				1	1	30			1	1	30
396	1	1	1	3	0	Ultrasound reports, risk factors and recommendations, Pelvic assessments ,	4	12	1	4	12	20	26	28						1	4	12	20	26	28					1	2	12	20					0				1	1	12			1	1	12
397	1	1	1	1	0	Ultrasound reports, risk factors and recommendations, other treatment, pelvic assessments, Previous obstetric history, physical examination	2	28	1	1	36									1	2	28	36							1	2	28	36					0				1	2	28	36		1	2	28
398	3	3	1	3	1		5	20	1	5	20	22	28	30	32					1	5	20	22	28	30	32				1	2	20	22					0				1	1	20			1	1	22
399	1	1	1	2	0	Ultrasound reports, risk factors and recommendations, Pelvic assessments.	5	20	1	5	20	24	30	36	37					1	5	20	24	30	36	37				1	2	20	24					0				1	2	20	24		1	2	20
400	1	1	1	3	0	Physical examination, ultrasound reports, pelvic assessments, previous obstetric history	3	28	1	3	28	32	36							1	3	28	32	36						1	2	28	32					0				1	1	28			1	1	28
401	3	3	1	3	1		3	22	1	1	22									1	1	22								1	1	22						0				0					1	1	22
402	3	3	1	3	1		3	26	1	3	26	32	34							1	3	26	32	34						1	1	26						0				1	1	26			1	1	26
403	3	3	1	1	0	Presentation, position/lie,relation pp/brim,foetal heart	3	20	1	3	20	22	24							1	3	29	22	24						0								0				1	1	20			1	1	20
404	3	3	1	3	1		4	16	1	4	16	24	30	36						1	4	16	24	30	36					1	1	16						0				1	1	16			1	1	16
405	1	1	1	1	0	Risk factors and recommendations, other treatments, ultrasound reports, Pelvic assessments, nutritional status, Physical examination, previous obstetric history	2	28	1	2	28	36								1	2	28	36							1	1	28						0				1	2	28	36		1	2	28
406	1	1	1	3	0	Risk factors and recommendations, ultrasound reports, Other treatments, Pelvic assessments, Physical examination, Nutritional status	5	12	1	5	12	20	24	28	36					1	4	12	20	24	28					1	2	12	20					0				1	1	12			1	1	12
407	1	1	1	1	0	Risk factors and recommendations	4	24	1	4	24	28	34	38						1	4	24	28	34	38					1	1	24						0				1	2	24	28		1	2	24
408	3	3	1	3	0	B.p	3	26	1	3	26	28	32							1	2	26	32							1	1	26						0				0					1	1	26
409	3	3	1	3	1		6	16	1	6	16	20	24	30	38	39				1	4	24	30	38	39					1	1	16						0				0					1	1	16
410	3	3	1	1	1		5	16	1	5	16	20	24	28	32					1	5	16	20	24	28	32				1	1	16						0				1	1	16			1	1	16
411	3	3	1	3	1		4	26	1	4	26	28	30	36						1	4	26	28	30	36					1	1	26						0				1	1	26			1	1	26
412	3	3	1	2	1		5	10	1	5	10	16	24	28	34					1	4	16	24	28	34					1	1	10						0				1	1	16			1	1	16
413	3	3	1	3	1		3	18	1	3	18	20	26							1	3	18	20	26						1	1	18						0				1	1	18			1	1	18
414	3	3	1	3	1		4	16	1	4	16	20	30	36						1	3	20	30	36						1	1	20						0				1	1	16			1	1	16
415	3	3	1	1	1		2	24	1	2	24	30								1	2	24	30							1	1	24						0				1	1	24			1	1	24
416	1	1	1	1	0	Ultrasound reports, risk factors and recommendations, pelvic assessments, other treatments,	3	22	1	3	22	30	32							1	3	22	30	32						1	1	22						0				1	1	22			1	1	22
417	3	3	1	3	1		4	22	1	4	22	28	32	34						1	4	22	28	32	34					1	2	22	28					0				0					1	1	22
418	3	3	1	3	1		3	16	1	3	16	26	34							1	3	16	26	33						1	1	16						0				0					1	1	16
419	3	3	1	3	1		4	16	1	3	16	28	32							1	4	16	20	28	32					1	1	16						0				0					1	1	16
420	3	3	1	1	1		5	16	1	4	18	20	26	34						1	4	18	20	26	34					1	1	18						0				1	1	18			1	1	18
421	3	3	1	3	1		5	16	1	5	16	18	24	32	34					1	4	18	24	32	34					1	1	16						0				0					1	1	16
422	3	3	1	3	1		7	18	1	7	18	22	26	30	32	36	37			1	6	18	22	26	30	32	36			1	2	18	30					0				1	1	18			1	1	18
423	3	3	1	3	1		4	24	1	4	24	26	28	36						1	3	24	26	28						1	1	24						1	1	24		1	1	24			1	1	24
424	3	3	1	3	1		4	18	1	4	18	24	30	34						1	4	18	24	30	34					1	2	18	30					0				1	1	18			1	1	18
425	1	1	1	3	0	Pelvic assessments, risk factors and recommendations, ultrasound reports, physical examination	2	28	1	2	28	34								0										1	1	28						0				1	1	28			1	1	28
426	3	3	1	3	1		4	24	1	4	24	28	30	36						1	3	24	30	36						1	2	24	28					0				1	1	24			1	1	24
427	3	3	1	3	1		7	8	1	6	8	16	20	30	32	39				1	5	16	20	30	32	39				1	1	20						0				0					1	1	8
428	2	2	1	4	1		5	26	1	5	26	30	34	36	40					1	5	26	30	34	36	40				1	2	26	30					0				1	1	26			1	1	26
429	2	2	1	4	1		3	18	1	3	18	31	35							1	3	18	31	35						1	2	18	31					0				1	1	18			1	1	18
430	2	2	1	4	1		2	21	1	2	21	31								1	2	21	31							1	1	21						0				1	1	21			1	1	21
431	2	2	1	4	1		3	21	1	3	21	25	32							1	3	21	25	32						1	2	21	25					0				1	1	21			1	1	21
432	2	2	1	4	1		4	21	1	4	21	25	30	36						1	4	21	25	30	36					1	2	21	25					0				1	1	21			1	1	21
433	2	2	1	4	1		6	16	1	6	16	20	24	28	34	37				1	4	16	24	28	34					1	2	16	20					0				1	1	16			1	1	16
434	2	2	1	4	1		6	16	1	6	16	20	24	30	34	37				1	5	16	24	30	34	37				1	2	16	20					0				1	1	16			1	1	16
435	2	2	1	1	1		5	12	1	5	12	20	28	33	37					1	3	20	28	33						1	2	20	28					0				1	1	12			1	1	12
436	2	2	1	4	1		2	28	1	2	28	34								1	2	28	34							1	2	28	34					0				1	1	28			1	1	28
437	2	2	1	4	0	Previous obstetric history	4	18	1	4	18	22	29	34						1	4	18	22	29	34					1	2	18	22					0				1	1	18			1	3	18
438	2	2	1	4	0	Previous obstetric history	2	24	1	2	24	30								1	2	24	30							1	2	24	30					0				1	1	24			1	1	24
439	2	2	1	3	1		3	20	1	3	20	26	31							1	3	20	26	31						1	2	20	26					0				1	1	20			1	1	20
440	2	2	1	4	1		5	6	1	5	6	23	27	35	39					1	5	6	23	27	35	39				1	2	6	23					0				1	1	23			1	2	6
441	2	2	1	4	0	Previous obstetric history	4	20	1	4	20	24	30	36						1	3	24	30	36						1	2	20	24					0				1	2	24	28		1	2	20
442	2	2	1	1	1		6	14	1	6	14	18	22	27	30	38				1	5	14	18	22	27	30				1	2	14	18					0				1	1	14			1	1	14
443	2	2	1	4	1		2	24	1	2	24	28								1	2	24	28							1	2	24	28					0				1	1	24			1	1	24
444	2	2	1	1	1		5	19	1	5	19	24	28	34	36					1	5	19	24	28	34	36				1	2	19	24					0				1	1	19			1	2	19
445	2	2	1	4	1		2	26	1	2	26	30								1	2	26	30							1	2	26	30					0				1	1	26			1	1	26
446	2	2	1	4	1		3	24	1	3	24	30	34							1	3	24	30	34						1	2	24	30					0				1	1	30			1	1	24
447	2	2	1	1	1		4	16	1	4	16	26	30	34						1	4	16	26	30	34					1	2	16	26					0				1	1	16			1	3	16
448	2	2	1	4	1		3	27	1	3	27	32	36							1	3	27	32	36						1	2	27	32					0				1	1	27			1	1	27
449	2	2	1	1	1		2	28	1	2	28	31								1	2	28	31							1	2	28	31					0				1	1	28			1	1	28
450	2	2	1	4	1		8	6	1	8	6	10	14	18	22	26	30	36		1	2	6	10							1	2	6	10					0				1	1	6			1	1	6
451	2	2	1	4	1		4	23	1	4	23	28	32	36						1	2	23	28							1	2	23	28					0				1	1	23			1	1	23
452	2	2	1	3	1		2	20	1	2	20	26								1	2	20	26							1	2	20	26					0				1	1	20			1	1	20
453	2	2	1	4	1		4	22	1	4	22	26	30	34						1	3	22	26	30						1	2	22	26					0				1	1	22			1	1	22
454	2	2	1	4	1		5	21	1	5	21	25	30	34	39					1	4	21	25	30	34					1	2	21	25					0				1	1	21			1	1	21
455	2	2	1	4	1		3	20	1	3	20	25	30							1	3	20	25	30						1	2	20	25					0				1	1	20			1	1	20
456	2	2	1	4	1		4	16	1	4	16	20	27	33						1	3	16	20	27						1	2	16	20					0				1	1	20			1	1	28
457	2	2	1	4	1		3	28	1	3	28	32	36							1	3	28	32	36						1	2	28	32					0				1	1	28			1	1	28
458	2	2	1	4	1		5	16	1	5	16	20	24	32	36					1	4	16	24	32	36					1	2	16	20					0				1	1	16			1	1	16
459	3	3	1	3	1		4	20	1	4	20	26	32	38						1	4	20	26	32	38					1	2	20	26					0				1	1	20			1	1	20
460	3	3	1	3	1		4	20	1	4	20	24	28	34						1	4	20	24	28	34					1	1	20						1	1	20		1	1	20			1	1	20
461	3	3	1	3	0	B.p, weight	3	22	1	3	22	28	36							1	3	22	28	36						0								1	1	22		1	1	22			1	1	22
462	3	3	1	3	1		2	20	1	2	20	34								1	2	20	34							1	1	20						0				1	1	20			1	1	20
463	3	3	1	3	1		3	20	1	2	20	36								1	3	20	30	36						0								0				1	1	20			1	1	20
464	3	3	1	3	1		6	18	1	6	18	20	24	28	28	37				1	5	20	24	28	28	37				1	2	18	24					0				1	1	18			1	1	18
465	3	3	1	1	1		3	16	1	3	16	26	30							1	3	16	26	30						0								0				1	1	16			1	1	16
466	3	3	1	3	1		4	22	1	4	22	26	30	34						1	4	22	26	30	34					1	2	22	26					0				1	1	22			1	1	22
467	3	3	1	1	1		4	22	1	4	22	24	28	32						1	4	22	24	28	32					1	2	22	24					0				1	1	22			1	1	22
468	3	3	1	3	1		2	34	1	2	34	38								1	2	34	38							0								0				1	1	34			1	1	34
469	3	3	1	1	1		8	16	1	8	16	18	20	24	28	32	34	37		1	5	20	24	28	32	34				1	2	16	18					0				1	1	16			1	1	16
470	3	3	1	3	1		4	18	1	4	18	32	34	36						1	3	18	32	34						0								0				1	1	18			1	1	18
471	3	3	1	1	1		3	22	1	3	22	30	37							1	3	22	30	37						1	1	22						0				0					1	1	22
472	3	3	1	3	1		5	24	1	5	24	26	30	34	38					1	4	26	30	34	38					1	1	24						1	1	26		1	1	26			1	1	26
473	3	3	1	3	1		2	32	1	2	32	36								1	2	32	36							1	1	32						0				1	1	32			1	1	32
474	3	3	1	3	1		4	24	1	4	24	26	34	38						1	4	24	26	34	38					1	1	24						0				1	1	24			1	1	24
475	3	3	1	3	1		5	16	1	3	16	22	36							1	4	16	22	28	34					1	1	16						0				1	1	16			1	1	16
476	3	3	1	3	0	B p	4	22	1	4	22	26	34	39						1	4	22	26	34	39					1	1	26						0				1	1	22			1	1	22
477	1	1	1	3	0	Risk factors and recommendations, Ultrasound reports, Other treatments, pelvic assessments	2	26	1	2	26	34								1	2	26	34							1	2	26	34					0				1	1	26			1	1	26
478	1	1	1	1	1		3	24	1	3	24	28	36							1	3	24	28	36						1	2	24	28					0				1	2	24	28		1	2	24
479	1	1	1	3	0	Pelvic assessments, physical examination, previous obstetric history, risk factors and recommendations	4	18	1	4	18	26	28	36						1	4	18	26	28	36					1	2	18	26					0				1	2	18	26		1	2	18
480	3	3	1	3	0	Bp	2	32	1	2	32	38								1	2	32	38							1	1	32						1	1	38		1	1	32			1	1	32
481	3	3	1	3	1		3	24	1	3	24	26	30							1	3	24	26	30						1	2	24	26					1	1	24		1	1	24			1	1	24
482	3	3	1	3	0	Hb	2	30	1	2	30	32								1	2	30	32							1	1	30						0				1	1	30			1	1	30
483	3	3	1	1	1		5	14	1	5	14	16	22	28	30					1	4	16	22	28	30					1	1	16						0				1	1	14			1	1	16
484	3	3	1	3	0	B.p	4	20	1	4	20	24	26	28						1	4	20	24	26	28					1	1	20						0				1	1	20			1	1	20
485	3	3	1	3	1		4	22	1	4	22	32	34	36						1	4	22	32	34	36					1	1	22						1	1	22		1	1	22			1	1	22
486	3	3	1	3	1		5	20	1	5	20	24	28	34	38					1	5	20	24	28	34	38				1	2	20	24					0				1	1	20			1	1	20
487	3	3	1	3	1		4	22	1	4	22	24	28	32						1	4	22	24	28	32					1	1	22						0				1	1	22			1	1	22
488	3	3	1	3	0	Hb,glucose and protein	2	28	1	2	28	30								1	2	28	30							1	1	28						0				1	1	28			1	1	28
489	3	3	1	3	0	Hb	3	20	1	3	20	24	30							1	3	20	24	30						1	1	20						0				1	1	20			1	1	20
490	1	1	1	1	0	Previous obstetric history, Physical examination, nutritional status, Family Hx, Ultrasound reports, Risk factors & recommendations, other treatments, Pelvic assessments	2	28	1	2	28	32								1	2	28	32							1	2	28	32					0				1	1	28			1	1	28
491	1	1	1	3	0	Physical examination, Pelvic assessments, ultrasound reports, Other treatments	4	20	1	4	20	26	30	36						1	3	20	26	36						1	2	20	26					0				1	2	20	26		1	2	20
492	3	3	1	3	1		3	26	1	3	26	34	36							1	3	26	34	36						1	1	26						0				1	1	26			1	1	26
493	3	3	1	1	0	Urine,,glucose and protein, Hb	6	18	1	6	18	20	24	28	34	36				1	6	18	20	24	28	34	36			1	1	20						0				1	1	18			1	1	18
494	3	3	1	3	0	HB,glucose and protein	5	12	1	3	12	18	26							1	2	18	26							1	1	30						0				1	1	12			1	1	12
495	1	1	1	3	0	Ultrasound reports, Risk factors and recommendations, pelvic assessments, immunisation,	3	28	1	3	28	32	37							1	3	28	32	37						1	1	28						0				1	1	28			1	1	28
496	1	1	1	3	0	Previous obstetric history, pelvic assessments, Risk factors and recommendations, Ultrasound reports,	2	12	1	2	12	28								1	2	12	28							1	1	12						0				1	1	12			1	1	12
497	1	1	1	3	0	Ultrasound reports, risk factors and recommendations, pelvic assessments,	2	26	1	2	26	34								1	2	26	34							1	1	26						0				1	1	26			1	1	26
498	3	3	1	1	1		8	16	1	8	16	20	22	26	28	30	36	39		1	5	26	28	30	36	39				1	2	16	20					0				1	1	16			1	1	16
499	3	3	1	3	0	HB,glucose and protein	3	26	1	3	26	30	36							1	3	26	30	36						1	1	26						0				1	1	26			1	1	26
500	3	3	1	3	0	HB, glucose and protein	4	20	1	4	20	24	28	30						1	4	20	24	28	30					1	2	20	28					0				1	1	20			1	1	20
501	3	3	1	3	0	Hb, glucose and protein	5	18	1	5	18	22	26	30	32					1	4	22	26	30	32					1	1	18						0				1	1	18			1	1	18
502	1	1	1	1	0	Ultrasound reports, pelvic assessments, risk factors and recommendations, nutritional status, Previous obstetric history, physical examination	3	26	1	3	26	28	32							1	3	26	28	32						1	2	26	28					0				1	2	26	28		1	2	26
503	1	1	1	1	0	Other treatments, Previous obstetric history, Risk factors and recommendations, pelvic assessments	2	28	1	2	28	32								1	2	28	32							1	2	28	32					0				1	1	28			1	1	28
504	1	1	1	3	0	Physical examination, Previous obstetric history, risk factors and recommendations, Pelvic assessment	3	20	1	3	20	30	38							1	3	20	30	38						1	2	20	30					0				1	1	20			1	1	20
505	3	3	1	3	1		4	22	1	4	22	26	34	38						1	4	22	26	34	38					1	1	22						0				1	1	22			1	1	22
506	3	3	1	1	1		4	24	1	4	24	30	36	38						1	4	24	30	36	38					1	1	24						0				1	1	24			1	1	24
507	3	3	1	3	1		6	24	1	6	24	26	30	32	36	38				1	5	24	30	32	36	38				1	1	24						0				1	1	24			1	1	24
508	3	3	1	3	1		3	18	1	3	18	32	38							1	3	18	32	38						0								1	1	18		1	1	18			1	1	18
509	3	3	1	3	1		5	14	1	5	14	22	26	30	38					1	5	14	22	26	30	38				1	1	14						0				1	1	14			1	1	14
510	3	3	1	1	0	Fetal heart	4	24	1	4	24	28	30	36						1	4	24	28	30	36					1	1	24						0				0					1	1	24
511	3	3	1	3	1		5	16	1	5	16	20	24	28	34					1	5	16	20	24	28	34				1	1	16						0				1	1	16			1	1	16
512	3	3	1	1	0	Weeks of Amenorrhea, weight,b.p	3	24	1	3	24	28	32							1	3	24	28	32						1	1	24						0				1	1	24			1	1	24
513	3	3	1	3	1		4	20	1	4	20	24	26	30						1	4	20	24	26	30					1	1	26						0				1	1	20			1	1	20
514	3	3	1	3	0	HB,glucose and protein,TT,Bp,weight	3	20	1	3	20	26	28							1	3	20	26	28						0								0				1	1	20			1	1	20
515	3	3	1	3	0	HB,glucose and protein	4	22	1	4	22	28	32	38						1	4	22	28	32	38					1	2	22	28					0				1	1	22			1	1	22
516	3	3	1	3	0	HB, glucose and protein	3	18	1	3	18	20	30							1	2	20	30							1	1	20						0				1	1	18			1	1	18
517	2	2	1	4	1		3	26	1	3	26	30	35							1	3	26	30	35						1	2	26	30					0				1	1	26			1	1	26
518	2	2	1	4	1		2	28	1	2	28	34								1	2	28	34							1	2	28	34					0				1	1	28			1	1	28
519	2	2	1	4	1		5	22	1	4	24	28	36	40						1	5	22	24	28	36	40				1	2	22	28					0				1	1	22			1	1	22
520	2	2	1	4	0	Previous obstetric history	3	34	1	3	34	38	39							1	2	34	38							1	2	34	38					0				1	1	34			1	1	34
521	2	2	1	4	1		3	25	1	3	25	29	35							1	3	25	29	35						1	2	25	29					0				1	1	25			1	1	25
522	2	2	1	4	1		3	28	1	3	28	32	35							1	3	28	32	35						1	2	28	32					0				1	1	28			1	1	28
523	2	2	1	4	1		5	24	1	5	24	28	30	34	37					1	5	24	28	30	34	37				1	2	24	28					0				1	1	24			1	1	24
524	2	2	1	1	0	Previous obstetric history	6	17	0											0										1	2	17	21					0				1	1	17			1	1	17
525	2	2	1	4	1		6	14	1	6	14	19	23	27	33	37				1	4	23	27	33	37					1	2	14	19					0				1	1	14			1	1	14
526	2	2	1	4	1		3	22	1	3	22	27	36							1	3	22	27	36						1	2	22	27					0				1	1	22			1	1	22
527	2	2	1	1	1		3	24	1	3	24	29	34							1	3	24	29	34						1	2	24	29					0				1	1	24			1	1	24
528	2	2	1	1	1		3	16	1	3	16	20	30							1	3	16	20	30						1	2	16	20					0				1	3	16	20	30	1	2	16
529	2	2	1	4	1		5	15	1	5	15	28	31	35	37					1	5	15	28	31	35	37				1	2	15	28					0				1	1	15			1	1	15
530	2	2	1	1	1		4	21	1	4	21	24	29	32						1	3	21	24	29						1	2	21	24					0				1	1	21			1	1	21
531	2	2	1	4	1		3	30	1	3	30	34	38							1	3	30	34	38						1	2	30	34					0				1	1	34			1	1	34
532	2	2	1	1	1		6	19	1	6	19	23	27	31	35	42				1	6	19	23	27	31	35	42			1	2	19	23					0				1	1	19			1	1	19
533	2	2	1	4	1		2	28	1	2	28	32								1	2	28	32							1	2	28	32					0				1	1	28			1	1	28
534	2	2	1	1	1		2	24	1	2	24	30								1	2	24	30							1	2	24	30					0				1	1	24			1	1	24
535	2	2	1	1	1		2	27	1	2	27	35								1	2	27	35							1	2	27	35					0				1	1	27			1	1	27
536	2	2	1	4	1		3	21	1	3	21	27	33							1	3	21	27	33						1	2	21	27					0				1	1	21			1	1	21
537	2	2	1	1	1		4	23	1	4	23	27	32	35						1	3	23	27	32						1	2	23	27					0				1	1	23			1	1	23
538	2	2	1	4	1		2	28	1	2	28	33								1	2	28	33							1	2	28	33					0				1	1	28			1	1	28
539	2	2	1	4	1		4	22	1	4	22	26	31	36						1	4	22	26	31	36					1	2	22	26					0				1	1	22			1	1	22
540	2	2	1	4	1		2	30	1	2	30	36								1	2	30	36							1	2	30	36					0				1	1	30			1	1	30
541	3	3	1	3	1		5	16	1	5	16	26	30	36	38					1	4	16	30	36	38					1	1	16						0				1	1	16			1	1	16
542	3	3	1	3	1		6	18	1	5	18	22	26	30	38					1	5	18	22	26	30	38				1	1	18						0				1	1	18			1	1	18
543	3	3	1	3	1		4	18	1	4	18	26	28	36						1	4	18	26	28	36					1	1	18						0				1	1	18			0
544	3	3	1	2	0	HB,glucose and protein	4	22	1	4	22	26	26	39						1	4	22	26	26	39					1	1	22						0				1	1	22			1	1	22
545	3	3	1	3	0	HB,Bp,weight, glucose and protein,fetal heart rate, fetal lie, fetal position	2	16	1	2	16	24								1	2	16	24							1	1	16						0				1	1	16			1	1	16
546	3	3	1	3	0	HB, glucose and Protein	7	20	1	2	34	36								1	5	20	20	24	34	36				1	2	20	20					0				0					1	1	36
547	1	1	1	3	0	Nutritional status, Risk factors and recommendations, Previous obstetric history, Ultrasound reports, otherwise treatments, Physical examination	6	16	1	6	16	20	26	28	34	36				1	5	16	26	28	34	36				1	2	16	20					0				1	2	16	20		1	2	16
548	1	1	1	1	0	Risk factors and recommendations, ultrasound reports, Pelvic assessments, Previous obstetric history	3	20	1	3	20	26	34							1	3	20	26	34						1	2	20	26					0				1	1	20			1	1	20
549	1	1	1	3	0	Pelvic assessments, Previous obstetric history, Ultrasound reports, otherwise treatments, Physical examination,	4	24	1	4	24	30	34	36						1	4	24	30	34	36					1	2	24	30					0				1	2	24	30		1	2	24
550	1	1	1	1	0	Ultrasound reports, risk factors and recommendations, other treatments, pelvic assessments previous obstetric history	4	18	1	2	18	24								1	2	18	24							1	2	18	34					0				1	2	18	24		1	2	18
551	1	1	1	1	0	Other treatments, Risk factors and recommendations, ultrasound reports, Physical examination, Nutritional status	5	14	1	4	14	24	28	32						1	3	28	32	34						1	3	14	24	28				0				1	1	14			1	1	14
552	1	1	1	3	0	Pelvic assessments, Previous obstetric history, Physical examination, ultrasound reports, Risk factors and recommendations	3	26	1	3	26	32	36							1	3	26	32	36						0								0				1	1	26			1	1	26
553	1	1	1	1	0	Ultrasound reports, risk factors and recommendations, pelvic assessments, Physical examination,Nutritional status	5	14	1	4	14	32	34	38						1	3	14	32	38						1	2	14	22					0				1	2	14	22		1	2	14
554	1	1	1	3	0	Pelvic assessments, Other treatments, ultrasound reports	3	26	1	3	26	32	38							1	3	25	32	38						1	1	26						0				1	1	26			1	1	26
555	3	3	1	3	0	B.p, weight	3	28	1	3	28	30	36							1	3	28	30	36						1	1	28						0				1	1	28			1	1	28
556	3	3	1	1	1		9	8	1	9	8	16	20	24	26	28	30	36	38	1	8	16	20	24	26	28	30	36	38	1	1	24						0				1	1	8			1	1	8
557	3	3	1	2	0	HB,glucose and protein	3	26	1	3	26	28	32							1	3	26	28	32						1	1	26						0				1	1	26			1	1	26
558	3	3	1	3	1		5	20	1	5	20	22	24	26	28					1	5	20	22	24	26	28				1	2	20	22					0				1	1	20			1	1	20
559	3	3	1	3	0	HB,glucose and protein	5	12	1	5	12	24	28	30	39					1	4	24	28	30	39					1	1	12						0				1	1	12			1	1	12
560	1	1	1	3	0	Nutritional status, Pelvic assessments, Risk factors and recommendations, ultrasound reports	4	20	1	4	20	24	26	36						1	2	20	24							1	1	20	24					0				1	1	20			1	1	20
561	1	1	1	3	0	Physical examination, Pelvic assessments, Ultrasound reports, other Treatments,	2	20	1	2	20	28								1	2	20	28							1	2	20	28					0				1	2	20	28		1	2	20
562	1	1	1	1	0	Pelvic assessments, other treatments, risk factors, previous obstetric history, nutritional status	4	24	1	4	24	28	32	36						1	4	24	28	32	36					1	2	24	28					0				1	1	24			1	1	24
563	1	1	1	3	0	Ultrasound reports, risk factors and recommendations, Pelvic assessments, physical examination, Nutritional status	3	20	1	3	20	30	34							1	3	20	30	34						1	1	20						0				1	1	20			1	1	20
564	1	1	1	3	0	Ultrasound reports, Pelvic assessments,	6	14	1	6	14	22	28	30	36	38				1	5	14	22	28	36	38				1	2	14	22					0				1	2	14	22		1	2	14
565	1	1	1	1	0	Ultrasound reports, risk factors and recommendations, Physical examination, other treatments	2	32	1	2	32	36								1	2	32	36							1	1	32						0				1	1	32			1	1	32
566	3	3	1	1	1		6	16	1	6	16	20	24	28	34	36				1	5	20	24	28	34	36				1	2	16	24					0				1	1	16			1	1	16
567	1	1	1	3	0	Ultrasound reports, Pelvic assessments, previous obstetric history, other treatments, physical examination	3	24	1	3	24	30	36							1	2	24	30							1	2	24	30					0				1	2	24	30		1	2	24
568	3	3	1	3	1		4	22	1	4	22	30	32	38						1	4	22	30	32	38					1	1	22						0				1	1	22			0
569	1	1	1	3	0	Ultrasound reports, risk factors and recommendations, Physical examination,	3	26	1	3	26	30	34							1	3	26	30	34						1	1	26						0				1	1	26			1	1	26
570	1	1	1	3	0	Nutritional status, previous obstetric history, ultrasound reports, risk factors and recommendations	2	34	1	2	34	36								0										1	2	34	36					0				1	1	34			1	1	34
571	3	3	1	3	1		5	18	1	5	18	24	28	30	37					1	5	18	24	28	30	37				0								1	1	18		1	1	18			1	1	18
572	3	3	1	3	1		4	20	1	3	22	26	28							1	4	20	22	26	28					1	1	22						0				1	1	22			1	1	22
573	3	3	1	1	1		6	12	1	6	12	16	24	27	36	37				1	5	16	24	27	36	37				1	1	12						0				1	1	12			1	1	12
574	3	3	1	3	0	glucose and Protein	4	20	1	4	20	20	28	36						1	4	20	20	28	36					1	1	20						1	1	20		1	1	20			1	1	20
575	3	3	1	3	0	HB,glucose and protein,TT,bp	4	20	1	4	20	24	30	38						1	4	20	24	30	38					0								0				1	1	20			1	1	20
576	1	1	1	2	0	Physical examination, Previous obstetric history, Nutritional status, Ultrasound reports, risk factors and recommendations, Other treatments, Pelvic assessments	4	12	1	4	12	20	32	36						1	3	12	20	32						1	1	12						0				1	1	12			1	1	12
577	1	1	1	1	0	Ultrasound reports, risk factors and recommendations, pelvic assessments, Nutritional status,	5	18	1	5	18	24	26	30	36					1	5	18	24	26	30	36				1	3	18	24	26				0				1	2	18	24		1	2	18
578	3	3	1	3	1		5	20	1	5	20	22	24	28	30					1	5	20	22	24	28	30				1	1	22						0				1	1	20			1	1	20
579	3	3	1	1	0	Fetal heart	3	24	1	3	24	28	34							1	3	24	28	34						1	2	24	28					0				1	1	24			1	1	24
580	3	3	1	3	1		2	20	1	1	20									1	2	20	34							1	1	20						0				1	1	20			1	1	20
581	3	3	1	3	0	B.p, weight	2	30	1	2	30	34								1	2	30	34							0								0				1	1	30			1	1	30
582	3	3	1	3	0	Glucose and protein,bp	3	20	1	3	20	26	32							1	3	20	26	32						1	2	20	26					1	1	20		1	1	20			1	1	20
583	3	3	1	3	0	HB,glucose and protein,	2	20	1	2	20	28								1	2	20	28							1	1	20						0				1	1	20			1	1	20
584	3	3	1	2	0	HB,glucose and protein	3	14	1	3	14	34	38							1	3	14	34	38						1	1	14						0				1	1	14			1	1	14
585	3	3	1	3	0	Glucose and protein	5	24	1	5	24	24	30	32	36					1	5	24	24	30	32	36				1	1	24						1	1	24		1	1	24			1	1	24
586	3	3	1	1	0	Bb,glucose and protein	6	18	1	6	18	20	22	24	30	34				1	5	20	22	24	30	34				1	1	18						0				1	1	18			1	1	18
587	3	3	1	3	1		6	20	1	6	20	22	24	26	30	38				1	4	20	22	30	38					1	1	20						0				1	1	20			1	1	20
588	3	3	1	1	1		4	20	1	3	20	26	38							1	4	20	26	30	38					1	2	20	38					0				0					0
589	3	3	1	3	1		2	26	1	2	26	34								1	1	26								1	1	26						0				1	1	26			1	1	26
590	3	3	1	3	1		6	16	1	6	16	22	26	30	32	36				1	6	16	22	26	30	32	36			1	1	16						0				1	1	16			1	1	16
591	1	1	1	1	0	Risk factors and recommendations, ultrasound reports,Pelvic assessments, Family Hx, Nutritional status, Physical examination, Previous obstetric history	3	24	1	2	28	38								1	2	24	28							1	2	24	38					0				1	1	24			1	1	24
592	1	1	1	3	0	Physical examination, Risk factors and recommendations, Pelvic assessments, Nutritional status, other treatment	3	30	1	3	30	36	37							1	3	30	36	37						1	2	30	36	37				0				1	1	30			1	1	30
593	1	1	1	1	0	Ultrasound reports, risk factors, Pelvic assessments Physical examination, Previous obstetric history	2	28	1	2	28	36								1	2	28	36							1	2	28	36					0				1	2	28	36		1	2	28
594	3	3	1	3	0	HB,glucose and protein,IPT, fetal heart rate, fetal lie, fetal position	2	20	1	2	20	20								0										1	2	20	20					0				1	1	20			1	1	20
595	3	3	1	1	1		7	18	1	7	18	22	24	30	34	38	40			1	6	22	24	30	34	38	40			1	1	18						0				1	1	18			1	1	18
596	3	3	1	3	0	Bp,glucose and protein	3	24	1	3	24	26	36							1	3	24	26	36						1	1	24						1	1	24		1	1	24			1	1	24
597	3	3	1	3	0	Glucose and protein	4	20	1	4	20	24	28	30						1	4	20	24	28	30					1	1	20						1	1	20		1	1	20			1	1	20
598	3	3	1	3	0	HB,glucose and protein	5	20	1	5	20	20	26	30	36					1	5	20	20	26	30	36				1	2	20	20					0				1	1	20			1	1	20
599	3	3	1	1	0	HB, glucose and protein	7	14	1	7	14	16	20	22	26	34	38			1	6	16	20	22	26	34	38			1	1	14						0				1	1	14			1	1	14
600	1	1	1	3	0	Risk factors and recommendations, Pelvic assessments, ultrasound reports, other treatments, Physical examination, Previous obstetric history, Family Hx, Surgical Hx, Past Medical History	3	28	1	3	28	32	36							1	3	28	32	36						1	2	28	32					0				1	2	28	32		1	2	28
601	1	1	1	3	0	Physical examination, previous obstetric history, nutritional status, ultrasound reports, risk factors and recommendations, Pelvic assessments	3	12	1	3	12	26	28							1	3	12	26	28						1	1	12						0				1	2	12	26		1	2	12
602	1	1	1	1	0	Pelvic assessments, ultrasound reports, other treatments, risk factors and recommendations, x-ray reports, nutritional status, TB status, LC1	2	30	1	2	30	36								1	2	30	36							1	2	30	36					0				1	2	30	36		1	2	30
603	1	1	1	3	0	Ultrasound reports, risk factors and recommendations, pelvic assessments, physical examination, nutritional status,	2	26	1	2	26	34								1	2	26	34							1	2	26	34					0				1	1	26			1	1	26
604	1	1	1	3	0	ultrasound reports, risk factors and recommendations, pelvic assessments, physical examination, other treatments, Nutritional status	2	26	1	1	32									0										1	1	26						0				1	1	26			1	1	26
605	1	1	1	3	0	Nutritional status, physical examination, previous obstetric history, Pelvic assessments, Ultrasound scan, Other treatments,	2	26	1	2	26	37								1	2	26	37							1	1	26						1	1	37		1	2	26	37		1	2	26
606	1	1	1	3	0	Ultrasound reports, pelvic assessments, other treatments, risk factors and recommendations, Nutritional status, physical examination, previous obstetric history	2	26	1	2	26	37								1	2	26	37							1	1	26						0				1	1	26			1	1	26
607	1	1	1	3	0	Pelvic assessments, risk factors and recommendations, previous obstetric history, Physical examination, family hx	4	12	1	3	12	18	26							1	2	16	26							1	1	12						0				1	2	12	16		1	2	12
608	1	1	1	2	0	Physical examination, pelvic assessments, Ultrasound reports, Other treatments, nutritional status	4	32	1	4	32	34	36	37						1	4	31	34	36	37					1	2	32	34					0				1	2	32	34		1	2	32
609	1	1	1	3	0	Ultrasound reports, risk factors and recommendations, pelvic assessments, physical examination,	3	14	1	3	14	18	36							1	2	14	18							1	1	14						0				1	2	14	18		1	2	14
610	1	1	1	2	0	Pelvic assessments, physical examination, ultrasound reports, risk factors and recommendations , nutritional status	3	20	1	3	20	32	36							1	3	20	32	36						1	2	20	36					0				1	2	20	32		1	2	20
611	3	3	1	3	1		3	18	1	3	18	22	32							1	3	18	22	32						0								1	1	18		1	1	18			1	1	18
612	3	3	1	3	1		4	18	1	4	18	22	28	32						1	4	18	22	28	32					1	2	18	22					0				1	1	18			1	1	18
613	2	2	1	4	1		4	32	1	4	32	36	38	39						1	4	32	36	38	39					1	2	32	36					0				1	1	32			1	1	32
614	2	2	1	4	0	Previous obstetric history	3	30	1	3	30	34	37							1	3	30	34	37						1	2	30	34					0				1	1	30			1	1	30
615	2	2	1	1	1		7	15	0											0										1	2	15	19					0				1	1	15			1	1	15
616	2	2	1	4	1		5	20	1	5	20	24	28	32	36					1	4	24	28	32	36					1	2	20	24					0				1	1	20			1	1	20
617	2	2	1	4	1		3	24	1	3	24	29	35							1	3	24	29	35						1	2	24	9					0				1	1	24			1	1	24
618	2	2	1	4	1		5	20	1	5	20	26	30	34	37					1	4	20	26	30	34					1	2	20	26					0				1	1	20			1	1	20
619	2	2	1	4	1		4	26	1	4	26	31	36	38						1	4	26	31	36	38					1	2	26	31					0				1	2	26	36		1	2	26
620	2	2	1	4	1		4	9	1	4	9	13	19	33						0										1	1	9						0				1	1	9			0
621	2	2	1	1	1		3	24	1	3	24	26	30							1	2	24	30							1	2	24	30					0				1	1	24			1	1	24
622	2	2	1	1	1		5	13	1	5	13	17	20	32	34					1	4	17	20	32	34					1	2	13	17					0				1	1	13			1	1	13
623	2	2	1	4	1		3	20	1	3	20	25	30							1	3	20	25	30						1	2	25	30					0				1	1	25			1	1	25
624	2	2	1	4	1		7	9	1	7	9	20	24	28	32	34	38			0										1	2	9	20					0				1	1	9			1	1	9
625	2	2	1	4	1		2	18	1	2	18	20								1	2	18	20							1	2	18	20					0				1	1	18			1	1	18
626	2	2	1	4	1		3	20	1	3	20	26	34							1	3	20	26	34						1	2	20	26					0				1	1	20			1	1	20
627	2	2	1	4	1		3	28	1	3	28	32	36							1	3	28	32	36						1	2	28	32					0				1	1	32			1	1	32
628	2	2	1	4	1		7	16	1	6	16	20	24	28	32	34				1	7	16	20	24	28	32	34	38		1	2	16	20					0				1	1	16			1	1	16
629	2	2	1	4	1		2	26	1	2	26	30								1	2	26	30							1	2	26	30					0				1	1	26			1	1	26
630	2	2	1	1	1		2	32	1	2	32	36								1	2	32	36							1	2	32	36					0				1	1	32			1	1	32
631	2	2	1	1	1		6	16	1	6	16	21	25	29	32	37				1	6	16	21	25	29	32	37			1	2	16	21					0				1	1	16			1	1	16
632	2	2	1	4	1		5	23	1	3	23	27	31							1	5	23	25	27	31	35				1	2	23	27					0				1	1	23			1	1	23
633	2	2	1	4	1		3	27	1	3	27	36	38							1	3	27	36	38						1	1	27						0				0					0
634	2	2	1	4	1		5	13	1	5	13	20	24	28	33					1	5	13	20	24	28	33				1	2	13	20					0				1	1	13			1	1	13
635	2	2	1	4	1		2	24	1	2	24	30								1	2	24	30							1	2	24	30					0				1	1	24			1	1	24
636	2	2	1	3	1		5	20	1	5	20	24	28	32	37					1	5	20	24	28	32	37				1	2	20	24					0				1	2	20	24		1	2	20
637	2	2	1	4	1		6	18	1	6	18	23	27	32	34	38				1	6	18	23	27	32	34	38			1	2	18	23					0				1	1	18			1	1	18
638	2	2	1	4	1		3	27	1	3	27	33	36							1	3	27	33	36						1	2	27	33					0				1	1	27			1	1	27
639	3	3	1	3	0	HB,bp,glucose and protein	3	24	1	3	24	30	34							1	3	24	30	34						1	1	24						0				1	1	24			1	1	24
640	3	3	1	3	0	HB,glucose and protein	4	20	1	4	20	24	36	37						1	4	20	24	36	37					1	1	20						0				1	1	24			1	1	24
641	3	3	1	3	0	HB, glucose and protein,TT	8	18	1	7	16	18	20	24	28	30	36			1	4	20	24	28	30					0								0				1	1	18			1	1	18
642	1	1	1	3	0	Risk factors and recommendations, physical examination, Pelvic assessments, Nutritional status	4	16	1	4	16	28	34	37						1	4	16	28	34	37					1	2	16	28					0				1	1	16			1	2	16
643	1	1	1	3	0	Ultrasound reports, risk factors and recommendations, physical examination, pelvic assessments, previous obstetric history,	2	24	1	2	24	28								1	2	24	28							1	1	24						0				0					1	2	24
644	1	1	1	3	0	Risk factors and recommendations, physical examination, previous obstetric history, nutritional status, pelvic assessments,	2	24	1	2	24	32								1	2	24	32							1	1	24	32					0				0					1	1	24
645	1	1	1	3	0	Pelvic assessments, previous obstetric history, physical examination, nutritional status, ultrasound reports, other treatment	2	26	1	2	26	30								1	1	30								1	1	26						0				0					1	2	26
646	1	1	1	1	0	Ultrasound reports, risk factors and recommendations, pelvic assessments, previous obstetric history	3	20	1	3	20	26	34							1	3	20	26	34						1	1	20						0				0					1	1	20
647	3	3	1	1	0	HB,glucose and protein	7	12	1	6	12	14	20	22	28	30				1	7	12	14	20	22	28	28	30		1	1	12						0				1	1	12			1	1	12
648	3	3	1	3	0	HB,glucose and protein	3	20	1	3	20	24	30							1	3	20	24	30						1	1	20						0				1	1	20			1	1	20
649	3	3	1	3	0	HB,glucose and protein, tt	2	20	1	2	20	28								1	2	20	28							0								0				1	1	20			1	1	20
650	3	3	1	3	0	HB,glucose and protein,	4	16	1	4	16	20	26	30						1	4	16	20	26	30					1	1	16						0				1	1	16			1	1	16
651	1	1	1	3	0	Ultrasound reports, risk factors and recommendations, pelvic assessments, other treatments, previous obstetric, physical examination, nutritional status	3	30	1	3	30	34	38							1	3	30	34	38						1	2	30	34					1	1	34		0					1	1	30
652	1	1	1	3	0	Ultrasound reports, risk factors and recommendations, pelvic assessments, other treatments	3	28	1	3	28	34	36							1	3	28	34	36						1	1	28						1	1	28		0					1	2	28
653	1	1	1	2	0	Pelvic assessments, risk factors and recommendations, physical examination, nutritional status	5	12	1	5	12	14	18	30	36					1	4	14	18	30	36					1	3	12	14	18				0				0					1	2	12
654	1	1	1	3	0	Ultrasound reports, risk factors and recommendations, pelvic assessments, physical examination, nutritional status, previous obstetric history, other treatments	3	20	1	3	20	26	34							1	3	20	26	34						1	1	20						0				0					1	2	20
655	1	1	1	3	0	Physical examination, ultrasound reports , risk factors and recommendations, other treatments,	3	24	1	3	24	28	34							1	3	24	28	34						1	2	24	28					0				0					1	2	24
656	1	1	1	3	0	Ultrasound reports, risk factors and recommendations, other treatments, pelvic assessments,	3	26	1	3	26	30	34							1	3	26	30	34						1	2	26	30					0				0					1	2	26
657	1	1	1	3	0	Nutritional status, Ultrasound reports, risk factors and recommendations,	2	24	1	2	24	28								1	2	24	28							1	1	24						0				0					1	1	24
658	1	1	1	3	0	Risk factors and recommendations, pelvic assessments, other treatments, Physical examination, Previous obstetric history, nutritional status	2	20	1	2	20	32								1	2	20	32							1	1	32						0				0					1	1	20
659	3	3	1	3	0	HB,glucose and protein	3	22	1	3	22	24	32							1	3	22	24	32						1	1	22						0				1	1	22			1	1	22
660	3	3	1	1	0	HB, glucose and protein,tt	3	32	1	3	32	38	39							1	3	32	38	39						0								0				1	1	32			1	1	32
661	1	1	1	3	0	Ultrasound reports, risk factors and recommendations, pelvic assessment, other treatment, physical examination, nutritional status	2	26	1	2	26	36								1	2	26	36							1	2	26	36					0				0					1	1	26
662	3	3	1	3	1		5	22	1	4	22	28	34	36						1	4	22	28	34	36					1	1	22						1	1	22		1	1	22			1	1	22
663	3	3	1	3	1		4	18	1	4	18	20	28	30						1	4	18	20	28	30					0								0				1	1	18			1	1	18
664	3	3	1	1	1		8	10	1	8	10	14	20	24	28	30	32	36		1	6	14	20	24	28	30	32			1	2	24	28					0				1	1	10			1	1	10
665	3	3	1	3	1		3	22	1	3	22	28	34							1	3	22	28	34						0								0				1	1	28			0
666	3	3	1	3	1		3	24	1	3	24	32	38							1	3	24	32	38						1	1	24						0				1	1	24			1	1	24
667	3	3	1	3	0	B.p	2	30	1	2	30	32								1	2	30	32							0								0				1	1	30			1	1	30
668	3	3	1	1	1		4	26	1	4	26	30	32	38						1	4	26	30	32	38					1	1	26						0				1	1	26			1	1	26
669	3	3	1	1	0	Presentation, relation,fetal heart,bp,TT	2	16	1	2	16	24								1	2	16	24							0								0				1	1	16			1	1	16
670	3	3	1	3	0	Glucose and protein	5	22	1	5	22	26	28	36	38					1	4	22	26	28	36					0								1	1	26		1	1	22			1	1	22
671	3	3	1	3	0	HB,glucose and protein, TT	3	20	1	3	20	24	34							1	3	20	24	34						0								0				1	1	20			1	1	20
672	3	3	1	3	0	HB,glucose and protein	6	20	1	4	20	22	30	34						1	4	20	22	30	34					0								0				1	1	20			1	1	20
673	3	3	1	1	0	Vericose veins/oedema	3	20	1	3	20	22	32							1	3	20	22	32						0								1	1	20		1	1	20			1	1	20
674	3	3	1	3	1		4	20	1	4	20	26	28	34						1	3	26	28	34						1	2	20	26					0				1	1	20			1	1	20
675	3	3	1	1	0	Fetal heart rate,b.p	3	16	1	3	16	20	24							1	2	20	24							1	1	16						0				1	1	16			1	1	16
676	1	1	1	3	0	Risk factors and recommendations, other treatments, pelvic assessments, previous obstetric history, physical examination, nutritional status	3	12	1	3	12	20	28							0										1	2	12	20					1	1	12		0					1	1	12
677	1	1	1	3	0	Physical examination, Family history, pelvic assessments ultrasound reports, rial factors and recommendations, other treatments	3	22	1	3	22	28	32							1	3	22	28	32						1	2	22	28					0				0					1	2	22
678	1	1	1	1	0	Risk factors and recommendations, Pelvic assessments, other treatments, physical examination, nutritional status	4	20	1	4	20	26	30	38						1	4	20	26	30	38					1	2	20	26					0				0					1	2	20
679	1	1	1	3	0	Ultrasound reports, risk factors and recommendations, pelvic assessments,	4	24	1	4	24	30	38	39						1	4	24	30	38	39					1	2	24	30					0				0					1	2	24
680	1	1	1	3	0	Ultrasound reports, risk factors and recommendations, other treatments, pelvic assessments, previous obstetric history	3	30	1	3	30	34	38							1	3	30	34	38						1	2	30	34					0				0					1	1	30
681	1	1	1	2	0	Risk factors and recommendations, pelvic assessments, other treatments, Physical examination, nutritional status	6	16	1	6	16	20	26	30	34	39				1	6	16	20	26	30	34	39			1	2	16	20					0				0					1	2	16
682	1	1	1	1	0	Risk factors and recommendations, pelvic assessments, Physical examination,	6	18	1	6	18	20	26	28	32	38				1	6	18	20	26	28	32	38			1	2	18	20					0				0					1	2	18
683	3	3	1	3	0	HB,glucose and protein,TT	3	24	1	3	24	26	36							1	3	24	26	36						0								0				1	1	24			1	1	24
684	3	3	1	3	0	HB,glucose and protein	2	28	1	2	28	32								1	2	28	32							1	1	28						0				1	1	28			1	1	28
685	3	3	1	3	0	HB, glucose and protein	6	24	1	6	24	24	28	34	36	38				1	5	24	28	34	36	38				1	2	24	24					0				1	1	24			1	1	24
686	3	3	1	3	1		2	20	1	2	20	32								1	2	20	32							1	1	20						0				1	1	20			1	1	20
687	3	3	1	1	0	Weeks of Amenorrhea	3	20	1	3	20	30	34							1	3	20	30	34						1	1	20						0				1	1	20			1	1	20
688	3	3	1	1	0	GB,glucose and Protein	4	24	1	4	24	26	30	36						1	4	24	26	30	36					1	1	24						0				1	1	24			1	1	24
689	3	3	1	3	0	HB,glucose and protein	4	18	1	4	18	20	28	30						1	4	18	20	28	30					1	1	18						0				1	1	18			1	1	18
690	2	2	1	4	1		4	18	1	4	18	22	26	33						1	4	18	22	26	33					1	2	18	22					0				1	1	18			1	1	18
691	2	2	1	4	1		4	22	1	4	22	28	32	37						1	4	22	28	32	37					1	2	22	28					0				1	1	22			1	1	22
692	2	2	1	1	0	Previous obstetric history	7	9	0											0										1	2	9	18					0				1	1	9			1	1	9
693	2	2	1	4	1		6	20	1	6	20	24	28	32	36	38				1	6	20	24	28	32	36	38			1	3	20	24	28				0				1	2	20	38		1	2	20
694	2	2	1	1	1		4	24	1	4	24	28	31	36						1	4	24	28	31	36					1	1	24	28					0				1	2	24	31		1	2	24
695	2	2	1	1	1		4	22	1	4	22	26	32	34						1	4	22	26	32	34					1	2	22	26					0				1	1	22			1	1	22
696	2	2	1	4	1		4	20	1	4	20	24	27	31						1	4	20	24	27	31					1	2	20	24					0				1	1	24			1	1	24
697	2	2	1	3	1		3	16	1	3	16	22	34							1	3	16	22	34						1	2	16	22					0				1	1	16			1	1	16
698	2	2	1	4	1		4	22	1	4	22	26	30	36						1	4	22	26	30	36					1	2	22	26					0				1	1	22			1	1	22
699	2	2	1	4	1		6	11	1	6	11	15	20	23	30	34				1	6	11	15	20	23	30	34			1	2	11	15					0				1	1	11			1	1	11
700	2	2	1	4	1		2	23	1	2	23	28								1	2	23	28							1	2	23	28					0				1	1	23			1	1	23
701	2	2	1	1	1		5	10	1	5	10	17	21	26	33					1	5	10	17	21	26	33				1	2	10	17					0				1	1	10			1	1	10
702	2	2	1	1	1		6	20	1	6	20	24	28	33	36	40				1	5	20	24	28	33	36				1	2	20	24					0				1	1	20			1	1	20
703	2	2	1	4	1		3	26	1	3	26	31	35							1	3	26	31	35						1	2	26	31					0				1	1	26			1	1	26
704	2	2	1	1	1		5	18	1	5	18	23	26	31	35					1	5	18	23	26	31	35				1	2	18	23					0				1	1	18			1	1	18
705	2	2	1	4	1		7	9	1	7	9	18	21	26	30	34	37			1	7	9	18	21	26	30	34	37		1	2	9	18					0				1	2	9	38		1	2	9
706	2	2	1	1	1		7	6	1	7	6	12	18	22	27	32	37			1	7	6	12	18	22	27	32	37		1	2	6	12					0				1	1	6			1	1	6
707	1	1	1	1	0	Risk factors and recommendations, other treatments, pelvic assessments, Previous obstetric history, nutritional status	5	24	1	4	24	34	36	38						1	5	24	28	34	36	38				1	2	24	28					0				0					1	1	24
708	1	1	1	3	0	Pelvic assessments, risk factors and recommendations, other treatments, physical examination,	4	26	1	4	26	34	37	38						1	4	26	34	37	38					1	2	26	34					0				0					1	2	26
709	1	1	1	3	0	Ultrasound reports, risk factors and recommendations, pelvic assessments, other treatments, previous obstetric history, physical examination, nutritional status	2	26	1	2	26	32								1	2	26	32							1	2	26	32					0				0					1	2	26
710	3	3	1	3	1		5	16	1	5	16	22	28	30	34					1	4	16	22	30	34					0								0				1	1	16			1	1	16
711	3	3	1	4	1		4	12	1	4	12	30	34	38						1	2	34	38							1	1	12						0				1	1	12			1	1	12
712	3	3	1	3	0	HB,glucose and protein	5	18	1	5	18	24	37	38	38					1	3	18	24	38						1	2	18	24					0				1	1	18			1	1	18
713	3	3	1	1	0	HB,glucose and protein	2	24	1	2	24	36								1	2	24	36							1	1	24						0				1	1	24			1	1	24
714	3	3	1	3	0	HB,glucose and protein,Bp	3	22	1	3	22	28	32							1	2	28	32							1	1	22						0				1	1	22			1	1	22
715	1	1	1	3	0	Ultrasound reports, risk factors and recommendations, Pelvic assessments, other treatments, Physical examination,	2	14	1	2	14	20								1	2	14	20							1	2	14	20					0				0					1	2	14
716	1	1	1	3	0	Ultrasound reports, risk factors and recommendations, pelvic assessments, other treatments, Previous obstetric history	5	16	1	5	16	20	24	28	36					0										1	2	16	20					0				0					1	2	16
717	3	3	1	3	1		3	24	1	3	24	28	32							1	3	24	28	30						1	1	24						0				1	1	24			1	1	24
718	3	3	1	1	0	Pulse, haemoglobin, proteinuria, weeks of Amenorrhea, fetal heart	3	20	1	2	20	30								1	2	20	30							1	1	20						0				1	1	20			1	1	20
719	3	3	1	1	1		3	28	1	3	28	32	36							1	3	28	32	36						1	1	28						0				1	1	28			1	1	28
720	3	3	1	3	0	HB,glucose and protein, Bp	4	16	1	4	16	22	28	34						1	4	16	22	28	34					1	2	16	22					0				1	1	16			1	1	16
721	3	3	1	3	1		3	26	1	3	26	30	34							1	1	26								1	2	30	34					1	1	26		1	1	26			1	1	26
722	3	3	1	1	0	Fetal heart	3	20	1	3	20	22	24							1	3	20	22	24						1	2	20	22					0				1	1	20			1	1	20
723	3	3	1	3	0	HB,glucose and protein,pallor	5	12	1	5	12	20	26	30	34					1	4	20	26	30	34					1	2	12	20					0				1	1	12			1	1	12
724	3	3	1	1	0	Weeks of Amenorrhea,B.p	2	32	1	2	32	34								1	2	32	34							1	1	32						0				1	1	32			1	1	32
725	1	1	1	3	0	Ultrasound scan, risk fact and recommendations, other treatments, pelvic assessments, Physical examination, nutritional status	2	24	1	2	24	34								1	2	24	34							1	2	24	34					0				0					1	2	24
726	1	1	1	3	0	Ultrasound reports, risk factors and recommendations,pelvic assessments, previous obstetric history, physical examination,	3	24	1	3	24	26	34							1	3	24	26	34						1	1	24						0				0					1	2	24
727	1	1	1	3	0	Physical examination, nutritional status, pelvic assessments, risk factors and recommendations, Ultrasound reports	4	16	1	4	16	26	30	38						1	4	16	26	30	38					1	2	16	26					0				0					1	2	16
728	1	1	1	3	0	Ultrasound reports, risk factors and recommendations, pelvic assessments	3	18	1	3	18	26	36							1	3	18	26	36						1	3	18	26	36				0				0					1	2	18
729	1	1	1	3	0	Risk factors and recommendations, physical examination, pelvic assessments, previous obstetric history, ultrasound reports,	2	28	1	2	28	32								1	2	28	32							1	1	28						0				1	1	28			1	2	28
730	1	1	1	2	0	Pelvic assessments, other treatments, risk factors and recommendations, physical examination, nutritional status	5	20	1	5	20	24	28	32	36					1	5	20	24	28	32	36				1	2	20	24					0				0					1	2	20
731	1	1	1	1	0	Ultrasound reports, risk factors and recommendations, pelvic assessments, other treatments, previous obstetric history,nutritional status	5	20	1	5	20	24	38	34	36					1	5	20	24	28	34	36				1	2	20	24					0				1	1	20			1	2	20
732	1	1	1	3	0	Ultrasound reports, risk factors and recommendations, other treatments, pelvic assessments, physical examination,	2	26	1	2	26	34								1	2	26	34							1	2	26	34					0				1	1	26			1	2	26
733	1	1	1	1	0	Risk factors and recommendations, pelvic assessments physical examination	7	12	1	7	12	18	26	28	30	36	37			1	6	12	18	26	30	36	37			1	2	18	36					0				1	1	12			1	2	12
734	1	1	1	3	0	Ultrasound reports, risk factors and recommendations, pelvic assessments, other treatments, physical examination	3	24	1	3	24	28	36							1	3	24	28	36						1	2	24	28					0				1	1	24			1	2	24
735	1	1	1	1	0	Ultrasound reports, risk factors and recommendations, LAB investigations, Pelvic assessments	3	28	1	3	28	36	38							1	2	28	38							1	2	28	36					0				0					0
736	1	1	1	3	0	Risk factors and recommendations, pelvic assessments , physical examination ,	3	20	1	3	20	22	28							1	2	20	22							1	1	20						0				0					1	1	20
737	3	3	1	1	0	B.p	4	24	1	4	24	26	36	37						1	4	24	26	36	37					1	1	24						0				1	1	24			1	1	24
738	3	3	1	3	0	B.p, weight	5	18	1	5	18	20	24	30	34					1	4	20	24	30	34					1	1	18						0				1	1	18			1	1	18
739	3	3	1	3	0	HB,glucose and protein	5	16	1	5	16	18	22	28	30					1	5	16	18	22	28	30				1	1	16						0				1	1	16			1	1	16
740	3	3	1	3	0	HB,glucose and protein	7	14	1	7	14	18	20	24	26	30	34			1	3	26	30	34						1	1	14						0				1	1	14			1	1	14
741	1	1	1	1	0	Type of contraception used before pregnancy, risk factors and recommendations, pelvic assessments, ultrasound reports, physical examination	4	24	1	4	24	26	28	36						1	4	24	26	28	36					1	3	24	26	28				0				1	1	24			1	1	24
742	1	1	1	3	0	Ultrasound reports, risk factors and recommendations, pelvic assessments, nutritional status, previous obstetric history, physical examination	5	16	1	5	16	20	24	28	36					1	4	16	20	28	36					1	2	16	20					0				0					1	2	16
743	3	3	1	3	1		4	26	1	4	26	30	34	37						1	4	26	30	34	37					0								0				1	1	26			1	1	26
744	1	1	1	1	0	Nutritional status, Physical examination, Pelvic assessments, Previous obstetric History, Complications of pregnancy, Ultrasound + X-ray reports, Risk factors and recommendations, Hb, Blood group, Rh+ RBS investigations	5	22	1	5	22	25	28	30	34					1	5	22	25	28	30	34				1	2	22	25					0				1	1	22			1	2	22
745	1	1	1	3	0	Ultrasound reports, risk factors and recommendations, Pelvic assessments, physical examination, other treatments,	2	26	1	2	26	30								1	2	26	30							1	2	26	30					0				0					1	1	26
746	3	3	1	1	0	HB ,glucose and protein	4	24	1	4	24	30	36	37						1	4	24	30	36	37					1	1	24						0				1	1	24			1	1	24
747	3	3	1	3	0	Glucose and protein	3	20	1	3	20	24	34							1	3	20	24	34						1	1	20						0				1	1	20			1	1	20
748	3	3	1	1	1		4	20	1	4	20	22	30	36						1	4	20	22	30	36					1	1	20						0				1	1	20			1	1	20
749	3	3	1	3	1		6	24	1	6	24	28	30	38	39	40				1	5	28	30	38	39	40				0								0				1	1	24			1	1	24
750	3	3	1	3	0	HB,glucose and protein	2	24	1	2	24	26								1	2	24	26							1	1	24						0				1	1	24			1	1	24
751	3	3	1	1	0	HB,glucose and protein	8	12	1	8	12	15	20	24	28	38	37	39		1	5	15	20	24	28	38				1	2	12	20					0				1	1	12			1	1	12
752	3	3	1	3	0	HB,glucose and protein pallor	2	24	1	2	24	32								1	2	24	32							1	1	24						0				1	1	24			1	1	24
753	3	3	1	1	0	HB,glucose and protein, BP	4	28	1	3	28	34	36							1	4	28	28	34	36					1	1	28						0				1	1	28			1	1	28
754	3	3	1	1	0	HB,glucose and protein, Bp	4	10	1	4	10	16	20	26						1	2	20	26							1	2	10	16					0				1	1	10			1	1	10
755	3	3	1	3	0	HB,glucose and protein, weight	5	20	1	5	20	24	28	30	34					1	5	20	24	28	30	34				1	2	20	24					0				1	1	24			1	1	24
756	3	3	1	3	0	HB,glucose and protein	6	18	1	6	18	24	24	26	32	36				1	6	18	24	24	26	32	36			1	1	18						0				1	1	18			1	1	18
757	2	2	1	1	1		5	8	1	5	8	14	21	26	31					1	5	8	14	21	26	31				1	2	8	14					0				1	1	8			1	1	8
758	2	2	1	1	1		5	15	1	5	15	19	27	28	36					1	4	19	27	28	36					1	2	15	19					0				1	1	15			1	1	15
759	2	2	1	4	1		7	18	1	7	18	22	26	30	34	37	39			1	7	18	22	26	30	34	37	39		1	2	18	22					0				1	1	18			1	1	18
760	2	2	1	4	1		6	18	1	5	18	23	27	32	34					1	6	18	19	23	27	32	34			1	2	18	23					0				1	1	18			1	1	18
761	2	2	1	4	1		3	25	1	3	25	30	36							1	3	25	30	36						1	3	25	30	36				0				1	1	25			1	1	25
762	2	2	1	3	1		2	30	1	2	30	36								1	2	30	36							1	2	30	36					0				1	1	30			1	1	30
763	2	2	1	4	1		4	19	1	4	19	24	28	39						1	4	19	24	28	39					1	2	19	24					0				1	1	19			1	1	19
764	2	2	1	4	1		4	20	1	4	20	24	30	34						1	3	24	30	34						1	2	20	24					0				1	1	20			1	1	20
765	2	2	1	4	1		5	18	1	4	21	26	29	33						1	5	18	21	26	29	33				1	2	18	21					0				1	1	18			1	1	18
766	2	2	1	4	1		4	24	1	4	24	30	34	38						1	4	24	30	34	38					1	2	24	30					0				1	1	24			1	1	24
767	2	2	1	1	1		5	16	1	5	16	23	27	31	35					1	4	23	27	31	35					1	2	16	23					0				1	1	16			1	1	16
768	2	2	1	1	1		2	28	0											1	2	28	32							1	2	28	32					0				1	1	28			1	1	28
769	2	2	1	1	1		6	16	1	6	16	24	28	30	32	37				1	2	16	24							1	2	24	28					0				1	1	16			1	1	16
770	3	3	1	1	1		4	22	1	4	22	24	28	32						1	4	22	24	28	32					1	2	22	24					0				1	1	22			1	1	22
771	3	3	1	3	1		6	18	1	6	18	22	26	30	32	36				1	5	22	26	30	32	36				1	1	18						0				1	1	18			1	1	18
772	1	1	1	3	0	Risk factors and recommendations, pelvic assessments, physical examination, nutritional status	4	26	1	4	26	28	36	37						1	4	26	28	36	37					1	2	26	28					0				0					1	2	26
773	1	1	1	3	0	Risk factors and recommendations, Pelvic assessments, Other treatments, previous obstetric history, nutritional status	3	22	1	3	22	28	34							1	3	22	28	34						1	1	22						0				0					1	1	22
774	1	1	1	3	0	Ultrasound reports, risk factors and recommendations, physical examination, Pelvic assessments, other treatments	4	28	1	4	28	30	32	38						1	4	28	30	32	38					1	3	28	30	32				0				0					1	2	28
775	2	2	1	1	1		4	20	1	4	20	25	32	36						1	4	20	25	32	36					1	2	20	25					0				1	1	20			1	1	20
776	2	2	1	4	1		2	27	1	2	27	31								1	2	27	31							1	2	27	31					0				1	1	27			1	1	27
777	3	3	1	3	0	HB	2	36	1	2	36	38								1	1	38								1	1	38						0				1	1	38			1	1	38
778	3	3	1	3	0	HB,glucose and protein, pallor	2	20	1	2	20	28								1	2	20	28							1	1	20						0				1	1	20			1	1	20
779	3	3	1	3	0	HB,glucose and protein,bp	4	26	1	4	26	30	30	34						1	4	26	30	30	34					1	1	26						0				1	1	26			1	1	26
780	3	3	1	3	0	Glucose and protein	6	16	1	6	16	26	26	26	28	32				1	4	16	26	26	28					1	1	16						0				1	1	16			1	1	16
781	1	1	1	1	0	Physical examination	2	26	1	2	26	28								1	2	26	28							1	2	26	28					1	1	26		1	1	26			1	2	26
782	1	1	1	3	0	Ultrasound reports, risk factors and recommendations, Physical examination, pelvic assessments, nutritional status	3	18	1	3	18	22	30							1	3	18	22	30						1	1	18						0				0					1	2	18
783	3	3	1	3	1		4	16	1	4	16	26	28	34						1	1	16								1	1	16						1	1	16		1	1	16			1	1	16
784	3	3	1	1	1		5	24	1	5	24	28	36	37	38					1	5	24	28	36	37	38				1	1	24						0				1	1	24			1	1	24
785	3	3	1	3	1		3	16	1	3	16	28	36							1	3	16	28	36						0								0				1	1	16			1	1	16
786	3	3	1	3	0	HB,glucose and protein, pallor	4	20	1	3	20	24	28							1	3	20	24	28						1	2	20	28					0				1	1	20			1	1	20
787	3	3	1	1	0	HB,glucose and protein	6	10	1	6	10	14	18	24	30	34				1	4	18	24	30	34					1	1	10						0				1	1	10			1	1	10
788	3	3	1	3	0	HB,glucose and protein	4	20	1	4	20	28	30	38						1	4	20	28	30	38					1	1	20						0				1	1	20			1	1	20
789	3	3	1	3	0	HB,glucose and protein	4	20	1	4	20	20	28	34						1	4	20	20	28	34					1	1	20						0				1	1	20			1	1	20
790	1	1	1	3	0	Ultrasound reports, risk factors and recommendations, pelvic assessments, Physical examination	3	20	1	3	20	26	36							1	3	20	26	36						1	2	20	26					0				1	1	20			1	2	20
791	1	1	1	1	0	Risk factors and recommendations, Pelvic assessments, Physical examination, nutritional status, Previous obstetric history, Other treatments	3	20	1	3	20	28	36							1	3	20	28	36						1	2	20	28					0				1	1	20			1	2	20
792	1	1	1	1	0	Ultrasound reports, Nutritional status, risk factors and recommendations, physical examination, Pelvic assessments,	6	12	1	5	12	14	26	34	37					1	2	14	24							1	3	12	14	24				0				1	1	12			1	2	12
793	1	1	1	3	0		4	24	1	4	24	30	38	39						1	4	24	30	38	39					1	2	24	30					0				1	1	24			1	2	24
794	1	1	1	3	0	Ultrasound reports, risk factors and recommendations, physical examination, Pelvic assessments	5	12	1	5	12	16	24	28	30					0										1	2	12	16					0				1	1	12			0
795	1	1	1	3	0	Ultrasound reports, risk factors and recommendations, Pelvic assessments,	3	20	1	2	20	38								1	3	20	28	38						1	2	20	28					0				1	1	20			1	1	20
796	3	3	1	3	1		4	14	1	3	26	28	34							1	4	14	26	28	34					1	1	14						1	1	14		1	1	14			1	1	14
797	3	3	1	1	1		4	24	1	4	24	28	34	36						1	4	24	28	34	36					1	2	24	28					0				1	1	24			1	1	24
798	3	3	1	1	0	Temperature,pulse,b.p, weight,h.b,weeks of Amenorrhea	2	26	1	2	26	34								1	2	26	34							0								0				1	1	26			1	1	26
799	3	3	1	3	1		2	34	1	2	34	36								1	2	34	36							0								0				1	1	34			1	1	34
800	3	3	1	3	1		4	28	1	3	28	30	36							1	3	28	30	36						1	1	28						0				1	1	28			1	1	28
801	3	3	1	3	1		2	24	1	2	24	30								1	2	24	30							1	1	24						0				1	1	24			1	1	24
802	1	1	1	2	0	Risk factors and recommendations, pelvic assessments, physical examination,	6	12	1	6	12	22	30	34	38	39				1	6	12	22	30	34	38	39			1	2	12	22					0				1	1	12			1	2	12
803	1	1	1	3	0	Ultrasound reports, Pelvic assessments, Physical examination, other treatments,	3	24	1	3	24	28	32							1	3	24	28	32						1	2	24	28					0				1	1	24			1	2	24
804	3	3	1	3	1		3	20	1	3	20	26	30							1	3	20	26	30						0								0				1	1	20			1	1	20
805	3	3	1	3	0	GB,glucose and protein	2	26	1	2	26	28								1	2	26	28							1	1	26						0				1	1	26			1	1	26
806	3	3	1	1	0	HB,glucose and protein	3	22	1	3	22	28	30							1	3	22	28	30						1	1	22						0				1	1	22			1	1	22
807	3	3	1	1	0	HB,glucose and protein, Bp	4	24	1	4	24	28	36	38						1	4	24	28	36	38					1	1	24						0				1	1	24			1	1	24
808	3	3	1	3	0	HB,glucose and protein, pallor,TT	3	20	1	3	20	28	32							1	3	20	28	32						0								0				1	1	20			1	1	20
809	3	3	1	3	0	Glucose And protein, HB,Bb,pallor	4	12	1	4	12	20	24	32						1	3	20	24	32						1	1	12						0				1	1	12			1	1	12
810	1	1	1	3	0	Pelvic assessments, Other treatments, Physical examination,	6	16	1	6	16	20	24	34	36	37				1	6	16	20	24	34	36	37			1	2	16	20					0				1	1	16			1	2	16
811	1	1	1	1	0	Ultrasound reports, risk factors and recommendations,, other treatments, pelvic assessments, nutritional status, Physical examination, Previous obstetric history, period of gestation	2	20	1	2	20	26								1	2	20	26							1	2	20	26					0				0					1	2	20
812	1	1	1	1	0	Ultrasound reports, pelvic assessments, risk factors and recommendations, Nutritional status, Physical examination	2	30	1	2	30	39								1	2	30	39							1	2	30	39					0				1	1	30			1	1	30
813	3	3	1	1	1		4	18	1	4	18	24	28	36						1	4	18	24	28	36					1	2	18	24					1	1	18		1	1	18			1	1	18
814	3	3	1	3	1		5	16	1	5	16	24	28	30	34					1	5	16	24	28	30	34				1	1	16						0				1	1	16			1	1	16
815	3	3	1	3	1		4	16	1	4	16	26	28	32						1	4	16	26	28	32					0								0				1	1	16			1	1	16
816	3	3	1	3	0	HB,glucose and protein	4	26	1	4	26	30	37	38						1	4	26	30	37	38					1	1	26						0				1	1	26			1	1	26
817	3	3	1	3	0	HB,glucose and protein, pallor	3	20	1	3	20	22	28							1	3	20	22	28						1	1	28						0				1	1	20			1	1	20
818	3	3	1	3	0	glucose and protein, pallor,	5	12	1	5	12	12	20	30	32					1	3	20	30	32						1	1	12						1	1	12		1	1	12			1	1	12
819	1	1	1	3	0	Ultrasound reports, risk factors and recommendations, Pelvic assessments, physical examination, nutritional status,	3	20	1	3	20	26	34							1	3	20	26	34						1	1	20						0				1	1	20			1	2	20
820	3	3	1	1	0	Weeks of Amenorrhea	2	34	1	2	34	36								1	2	34	36							0								0				1	1	34			1	1	34
821	3	3	1	3	1		4	28	1	4	28	37	38	40						1	4	28	37	38	40					1	1	28						0				1	1	28			1	1	28
822	3	3	1	3	1		3	26	1	3	26	30	38							1	3	26	30	38						1	2	26	30					0				1	1	26			1	1	26
823	3	3	1	3	0	HB,glucose and protein, bp,weight, pallor,TT	2	28	1	2	28	32								1	2	28	32							0								0				1	1	28			1	1	28
824	3	3	1	3	0	HB,glucose and protein,	3	28	1	3	28	32	37							1	3	28	32	37						1	1	28						0				1	1	28			1	1	28
825	1	1	1	2	0	Ultrasound reports, risk factors and recommendations, pelvic assessments, Nutritional status, Physical examination	4	16	1	3	16	30	36							1	3	22	30	36						1	2	16	22					1	1	16		1	1	36			1	2	16
826	1	1	1	3	0	Pelvic assessments, Physical examination, risk factors and recommendations, Nutritional status, Other treatments	3	20	1	3	20	26	34							1	3	20	26	34						1	1	20						0				1	1	20			1	2	20
827	1	1	1	3	0	Ultrasound reports, risk factors and recommendations,pelvic assessments, Physical examination	2	26	1	2	26	34								1	2	26	34							1	2	26	34					0				0					1	2	26
828	1	1	1	3	0	Physical examination, Nutritional status, Previous obstetric History, Pelvic assessments, Ultrasound reports risk factors and recommendations	5	20	1	4	20	24	28	37						1	5	20	24	28	32	37				1	2	20	24					0				1	1	20			1	2	20
829	3	3	1	3	0	HB,glucose and protein	2	20	1	2	20	24								1	2	20	24							1	1	20						0				1	1	20			1	1	20
830	3	3	1	3	0	Hb,Glucose and protein	4	24	1	4	24	28	28	38						1	2	24	28							1	1	28						0				1	1	24			1	1	24
831	3	3	1	3	0	HB,glucose and protein	4	18	1	4	18	26	28	36						1	3	18	26	28						1	1	18						0				1	1	18			1	1	18
832	3	3	1	3	0	HB,glucose and protein	6	12	1	6	12	16	20	24	28	30				1	4	20	24	28	30					1	1	12						0				1	1	12			1	1	12
833	3	3	1	3	1		5	20	1	5	20	22	28	32	36					1	5	20	22	28	32	36				1	1	20						0				1	1	20			1	1	20
834	3	3	1	1	1		4	20	1	4	20	24	28	37						1	4	20	24	28	37					0								0				1	1	20			1	1	20
835	1	1	1	3	0	Ultrasound reports, risk factors and recommendations, Pelvic assessments, Physical examination	2	24	1	2	24	32								1	2	24	32							1	1	24						0				0					1	1	32
836	1	1	1	2	0	Physical examination, nutritional status, previous obstetric history, pelvic assessments, Risk factors and recommendations	4	20	1	4	20	24	30	36						1	4	20	24	30	36					1	2	20	24					0				0					1	2	20
837	1	1	1	1	0	Risk factors and recommendations, pelvic assessments, ultrasound reports, nutritional status, Physical examination, Previous obstetric history	3	32	1	2	34	36								1	3	32	34	36						1	2	32	34					0				0					1	2	32
838	1	1	1	3	0	Risk factors and recommendations, Pelvic assessments, Physical examination, previous obstetric history	7	12	1	7	12	18	26	28	30	34	36			0										1	2	12	18					0				1	1	12			0
839	1	1	1	3	0	Risk factors and recommendations, pelvic assessments	7	10	1	7	10	16	20	26	30	32	36			0										1	2	10	16					1	1	10		1	1	10			1	2	10
840	3	3	1	3	0	Hb,glucose and protein,TT	4	18	1	4	18	22	24	32						1	4	18	22	24	32					0								0				1	1	18			1	1	18
841	3	3	1	3	1		5	20	1	5	20	22	26	30	38					1	5	20	22	26	30	38				1	1	20						1	1	20		1	1	20			1	1	20
842	3	3	1	3	1		4	20	1	4	20	22	34	38						1	4	20	22	34	38					1	1	20						0				1	1	20			1	1	20
843	1	1	1	3	0	Pelvic assessments, physical examination, risk factors and recommendations, other treatments	3	20	1	3	20	26	34							1	3	10	26	34						1	3	20	26	34				0				0					1	2	20
844	3	3	1	3	0	HB,glucose and protein	3	24	1	3	24	28	36							1	3	24	28	36						1	1	24						0				1	1	24			1	1	24
845	3	3	1	3	0	HB,glucose and protein, pallor	3	26	1	3	26	26	34							1	3	26	26	34						1	2	26	26					0				1	1	26			1	1	26
846	3	3	1	1	1		2	24	1	2	24	36								1	2	24	36							1	2	24	36					0				1	1	24			1	1	24
847	3	3	1	3	1		3	24	1	3	24	28	36							1	3	24	28	36						1	2	24	28					0				1	1	24			1	1	24
848	3	3	1	3	1		7	8	1	7	8	10	14	16	22	24	36			1	4	16	22	24	36					0								0				1	1	8			1	1	8
849	3	3	1	1	1		7	8	1	7	8	12	14	16	20	28	36			1	3	20	28	36						1	2	8	14					0				1	1	8			1	1	8
850	3	3	1	3	1		2	24	1	1	24									1	1	24								1	1	24						0				1	1	24			1	1	24
851	3	3	1	3	0	HB,glucose and protein	4	20	1	4	20	26	32	36						1	3	20	32	36						1	1	20						0				1	1	20			1	1	20
852	3	3	1	1	0	HB,glucose and protein	2	26	1	2	26	36								1	2	26	36							1	1	26						0				1	1	26			1	1	26
853	3	3	1	3	0	HB,glucose and protein,pallor	3	26	1	3	26	28	36							1	3	26	28	36						1	1	26						0				1	1	26			1	1	26
854	1	1	1	3	0	Risk factors and recommendations, pelvic assessments Physical examination, Other treatments, Nutritional status,	4	20	1	4	20	26	30	38						1	4	20	26	30	38					1	2	20	26					0				1	1	20			1	2	20
855	1	1	1	1	0	Ultrasound reports, Risk factors and recommendations, pelvic assessments	2	26	1	2	26	32								1	2	26	32							1	1	32						0				0					1	2	26
856	1	1	1	3	0	Risk factors and recommendations, Pelvic assessments, physical assessments, nutritional status,	6	22	1	5	22	26	28	32		39				1	6	22	26	28	32	3	4	39		1	2	22	26					0				1	1	22			1	2	22
857	1	1	1	3	0	Physical examination, Pelvic assessments, Nutritional status, Ultrasound reports, Other treatments	2	20	1	2	20	36								1	2	20	36							1	2	20	36					0				1	2	20	36		1	2	20
858	1	1	1	3	0	Risk factors and recommendations, Pelvic assessments, physical examination, previous obstetric history	2	26	1	2	26	32								1	2	26	32							1	1	26						0				0					1	1	32
859	1	1	1	2	0	Risk factors and recommendations, Pelvic assessments, physical examination,	2	20	1	2	20	24								1	2	20	24							1	1	20						0				0					1	2	20
860	3	3	1	3	1		4	26	1	4	26	32	34	36						1	3	26	34	36						1	1	26						0				1	1	26			1	1	26
861	1	1	1	3	0	Ultrasound reports, risk factors and recommendation, pelvic assessments	4	24	1	4	24	28	32	36						0										1	2	24	28					0				1	1	24			0
862	1	1	1	1	0	Pelvic assessments, physical examination, Risk factors and recommendation,	6	18	1	6	18	20	22	26	34	36				1	5	18	22	26	34	36				1	2	18	22					0				0					1	2	18
863	1	1	1	1	1		3	20	1	3	20	37	38							1	3	20	37	38						1	2	20	37					0				0					1	2	20
864	1	1	1	3	0	Risk factors and recommendation, pelvic assessments, ultrasound reports, pelvic assessments, physical examination, nutritional status	2	26	1	2	26	37								1	2	26	37							1	1	26						0				0					1	2	26
865	1	1	1	2	0	Risk factors and recommendation , Pelvic assessments, physical examination, other treatment	2	24	1	2	24	34								1	2	24	34							1	1	24						0				0					1	2	24
866	1	1	1	1	0	Risk factors and recommendation, Pelvic assessments, other treatment Ultrasound reports and dates, Physical examination, nutritional status	2	34	1	2	34	38								1	2	34	38							1	2	34	38					0				0					1	2	34
867	1	1	1	3	0	Pelvic assessments, Physical examination, nutritional status,	5	16	1	5	16	18	26	28	36					1	5	16	18	26	28	36				1	2	16	18					0				1	1	16			1	2	16
868	1	1	1	2	0	Risk factors and recommendations, Pelvic assessments, Physical examination	4	20	1	4	20	26	30	37						1	4	20	26	30	37					1	2	20	26					0				1	1	20			1	2	20
869	1	1	1	1	0	Risk factors and recommendations ,ultrasound reports, pelvic assessments, Physical examination, Previous obstetric history	2	24	1	2	24	36								1	2	24	36							1	1	24						0				1	1	24			1	2	24
870	1	1	1	3	0	Risk factors and recommendations, ultrasound reports, Pelvic assessments, Other treatments, physical examination	3	24	1	3	24	28	38							1	3	24	28	34						1	2	24	28					0				1	1	24			1	2	24
871	1	1	1	1	0	Ultrasound reports, risk factors and recommendations, Pelvic assessments, X-ray, Physical examination, Nutritional status	2	26	1	2	26	30								1	2	26	30							1	1	26	30					0				0					1	2	26
872	1	1	1	1	0	Risk factors and recommendations, other treatments, ultrasound+X-ray reports, Pelvic assessments, Nutritional status, Previous obstetric history	5	12	1	5	12	20	28	32	36					1	5	12	20	28	32	36				1	2	12	20					0				1	1	12			1	2	12
[truncated: 89 more columns]

## Sheet: coding
mydataID
district	district
facilityname	Name of hospital
presenceANCrecord	Does the mother have an antenatal care record?
typeANCrecord	If yes, what kind of record?
completeANCrecord	Are all areas in the woman’s record filled in? (if written in an exercise, use the ANC card content as the standard to verify completeness)
incompletefields	If no in Q3 above, List the areas that were not complete
totalANCvisits	According to the antenatal record, how many visits did the mother have?
ANCstart	At how many weeks did the woman start antenatal care?
ANCfefo	Received iron tablets for prevention of anaemia
ANCfefo_frequency	If yes, how often? (insert number of time
ANCfefo_visit1	ANCfefo visit 1
ANCfefo_visit2	ANCfefo visit 2
ANCfefo_visit3	ANCfefo visit 3
ANCfefo_visit4	ANCfefo visit 4
ANCfefo_visit5	ANCfefo visit 5
ANCfefo_visit6	ANCfefo visit 6
ANCfefo_visit7	ANCfefo visit 7
ANCfefo_visit8	ANCfefo visit 8
ANCfefo_visit9	ANCfefo visit 9
ANCIPTp_SP	Received Fansidar for prevention of malaria
ANCIPTp_SP_frequency	If yes, how often? (insert number of times)
ANCIPTp_SP_visit1	ANCIPTp_SP_visit1
ANCIPTp_SP_visit2	ANCIPTp_SP_visit2
ANCIPTp_SP_visit3	ANCIPTp_SP_visit3
ANCIPTp_SP_visit4	ANCIPTp_SP_visit4
ANCIPTp_SP_visit5	ANCIPTp_SP_visit5
ANCIPTp_SP_visit6	ANCIPTp_SP_visit6
ANCIPTp_SP_visit7	ANCIPTp_SP_visit7
ANCIPTp_SP_visit8	ANCIPTp_SP_visit8
ANCTT	Received TT for prevention of tetanus
ANCTT_frequency	If yes, how often? (insert number of times)
ANCTT_visit1	ANCTT_visit1
ANCTT_visit2	ANCTT_visit2
ANCTT_visit3	ANCTT_visit3
ANCTT_visit4	ANCTT_visit4
ANCTT_visit5	ANCTT_visit5
ANCTT_visit6	ANCTT_visit6
ANCHb	Had a hemoglobin (Hb) test done
ANCHb_frequency	If yes, how often? (insert number of times)
ANCHb_visit1	ANCHb_visit1
ANCHb_visit2	ANCHb_visit2
ANCsyphilis	Had her blood tested for syphilis
ANCsyphilis_frequency	If yes, how often? (insert number of times)
ANCsyphilis_visit1	ANCsyphilis_visit1
ANCsyphilis_visit2	ANCsyphilis_visit2
ANCsyphilis_visit3	ANCsyphilis_visit3
ANCHIV	Had her blood tested for HIV
ANCHIV_frequency	If yes, how often? (insert number of times)
ANCHIV_visit1	ANCHIV_visit1
ANCHIV_visit2	ANCHIV_visit2
ANCHIV_visit3	ANCHIV_visit3
ANCglupro	Had her urine tested for glucose and proteins
ANCglupro_frequency	If yes, how often? (insert number of times)
ANCglupro_visit1	ANCglupro_visit1
ANCglupro_visit2	ANCglupro_visit2
ANCUscan	Had an ultrasound scan done
ANCUscan_frequency	If yes, how often? (insert number of times)
ANCUscan_visit1	ANCUscan_visit1
ANCUscan_visit2	ANCUscan_visit2
ANCUscan_visit3	ANCUscan_visit3
ANCUscan_visit4	ANCUscan_visit4
ANCfetalstatus	Fetal status assessed (fetal heart rate, fetal lie, fetal position)
ANCfetalstatus_freq	If yes, how often? (insert number of times)
ANCfetalstatus_visit1	ANCfetalstatus_visit1
ANCfetalstatus_visit2	ANCfetalstatus_visit2
ANCfetalstatus_visit3	ANCfetalstatus_visit3
ANCfetalstatus_visit4	ANCfetalstatus_visit4
ANCfetalstatus_visit5	ANCfetalstatus_visit5
ANCfetalstatus_visit6	ANCfetalstatus_visit6
ANCfetalstatus_visit7	ANCfetalstatus_visit7
ANCBP	Maternal health status assessed BP
ANCBP_frequency	If yes, how often? (insert number of times)
ANCBP_visit1	ANCBP_visit1
ANCBP_visit2	ANCBP_visit2
ANCBP_visit3	ANCBP_visit3
ANCBP_visit4	ANCBP_visit4
ANCBP_visit5	ANCBP_visit5
ANCBP_visit6	ANCBP_visit6
ANCBP_visit7	ANCBP_visit7
ANCBP_visit8	ANCBP_visit8
ANCwt	Maternal health status assessed - weight
ANCwt_frequency	If yes, how often? (insert number of times)
ANCwt_visit1	ANCwt_visit1
ANCwt_visit2	ANCwt_visit2
ANCwt_visit3	ANCwt_visit3
ANCwt_visit4	ANCwt_visit4
ANCwt_visit5	ANCwt_visit5
ANCwt_visit6	ANCwt_visit6
ANCwt_visit7	ANCwt_visit7
ANCwt_visit8	ANCwt_visit8
ANCpallor	Maternal health status assessed - Pallor
ANCpallor_frequency	If yes, how often? (insert number of times)
ANCpallor_visit1	ANCpallor_visit1
ANCpallor_visit2	ANCpallor_visit2
ANCpallor_visit3	ANCpallor_visit3
ANCpallor_visit4	ANCpallor_visit4
ANCpallor_visit5	ANCpallor_visit5
ANCpallor_visit6	ANCpallor_visit6
ANCpallor_visit7	ANCpallor_visit7
ANCpallor_visit8	ANCpallor_visit8
ANCfundalht	Pregnancy progress assessed (fundal height)
ANCfundalht_frequency	If yes, how often? (insert number of times)
ANCfundalht_visit1	ANCfundalht_visit1
ANCfundalht_visit2	ANCfundalht_visit2
ANCfundalht_visit3	ANCfundalht_visit3
ANCfundalht_visit4	ANCfundalht_visit4
ANCfundalht_visit5	ANCfundalht_visit5
ANCfundalht_visit6	ANCfundalht_visit6
ANCfundalht_visit7	ANCfundalht_visit7
ANCfundalht_visit8	ANCfundalht_visit8
presenceLBRrecord	Does the mother have a record indicating care given in labour?
kindLBRrecord	If yes, what kind of record?
partographuse	Does the mother have a partograph?
completeparto	Is the partograph completely filled? (All parts must be filled)
partoincompletefields	If no above, which parts have not been filled
admissioncervixdil	What was the cervical dilatation on admission?
partocervixdil	What was the cervical dilatation at the time partograph was initiated
FHRassessed	Assessed fetal status (feta heart rate)
FHRassessed_freq	If yes, how often? (insert frequency)
Cervixdilassessed	Assessed cervical dilation
Cervixdilassessed_freq	If yes, how often? (insert frequency)
PPdescentassessed	Assessed descent of the presenting part
PPdescentassessed_freq	If yes, how often? (insert frequency)
Contractionsassessed	Assessed contractions during labour
Contractionsassessed_freq	If yes, how often? (insert frequency)
LbrBPassessed	Assessed vital signs (BP)
LbrBPassessed_freq	If yes, how often? (insert frequency)
LbrPRassessed	Assessed vital signs (PR)
LbrPRassessed_freq	If yes, how often? (insert frequency)
presencePNCrecord	Does the mother have any record of postnatal care received?
PNCexam_freq	How many times has the mother been examined from the time of delivery?
PNCcontractionassessed	Assessed uterine contraction
PNCvagbleedassessed	Assessed vaginal bleeding
PNCfunalhtassessed	Assessed fundal height
PNCBPtassessed	Assessed vital signs (BP)
PNCPRassessed	Assessed vital signs (PR)
PNCtempassessed	Assessed vital signs (Temperature)
PNCurinevoidassessed	Assessed urine voiding
