# Supplementary material for: Perinatal care in Western Uganda: Prevalence and factors associated with appropriate care among women attending three district hospitals
Source: PLoS One. 2022 May 31;17(5):e0267015. doi: 10.1371/journal.pone.0267015 (PMC9154186; doi:10.1371/journal.pone.0267015)
Supplement: S2 Dataset — (XLS) [file pone.0267015.s003.xls]

## Sheet: dataset
mydataID	MotherAage	maternalparity	MotherEduc	maritalstatus	motherocupation	motherIncome	ANChealtheduc	ANCfundalht_provision	ANCfundalht_provisioncat	ANCfetalstatus_provision	ANCfetalstatus_provisioncat	ANCwt_provision	ANCwt_provisioncat	ANCBP_provision	ANCBP_provisioncat	ANCpallor_provision	ANCpallor_provisioncat	ANChealtheducprovision	ANCIPTp_SP_freqcat	ANCIPTp_SP_visit1cat	ANCIPTp_SP_visit1cat1	ANCIPTp_sp_provision	ANCIPTp_sp_provisioncat	ANCTT__freqcat	ANCTT_firstcontact	ANCTT_firstcontactcat	ANCTT_provision	ANCTT_provisioncat	ANCHIV_freqcat	ANCHIV_firstcontact	ANCHIV_firstcontactcat	ANCHIV_provision	ANCHIV_provisioncat	ANCsyphilis_freqcat	ANCsyphilis_firstcontact	ANCsyphilis_visit1cat	ANCsyphilis_visit2cat	ANCsyphilis_visit3cat	ANCsyphilis_condition1	ANCsyphilis_condition1cat	ANCsyphilis_condition2	ANCsyphilis_condition2cat	ANCUscancat	ANCUscan_visit1cat	ANCUscanprovision	ANCUscanprovisioncat	ANChealtheduccat
1	40	6	4	2	1	1200000	1	0	2	0	2	0	2	0	2		0	1	1	2	2	1	1	1	-3	1	1	1	1	0	2	2	2	1	0	2			1	1	0	0	1	2	2	2	1
2	26	2	3	1	2	200000	1	0	2	0	2	0	2	0	2		0	1	2	2	2	2	2	1	0	2	2	2	1	0	2	2	2	0					0	0	0	0	0	0	0	0	1
3	20	2	3	3	5	300000	1	0	2		0	0	2	0	2		0	1	1	2	2	1	1	1	0	2	2	2	1	0	2	2	2	0					0	0	0	0	0	0	0	0	1
4	29	6	2	1	2	150000	1	0	2	0	2	0	2	0	2		0	1	1	2	2	1	1	1	0	2	2	2	1	0	2	2	2	0					0	0	0	0	0	0	0	0	1
5	26	1	4	1	1	900000	1	0	2	0	2	0	2	1	1	0	2	1	1	2	2	1	1	1	0	2	2	2	1	0	2	2	2	0					0	0	0	0	1	2	2	2	1
6	20	2	3	3	2	50000	1	0	2	0	2	0	2	0	2	0	2	1	1	2	2	1	1	1	0	2	2	2	1	0	2	2	2	0					0	0	0	0	0	0	0	0	1
7	27	4	2	3	5	150000	1	1	1	1	1	1	1	3	1		0	1	1	2	2	1	1	1	0	2	2	2	1	0	2	2	2	1	0	2			1	1	0	0	0	0	0	0	1
8	21	2	3	3	4	500000	1	1	1	1	1		0	0	2		0	1	1	2	2	1	1	1	0	2	2	2	1	0	2	2	2	0					0	0	0	0	0	0	0	0	1
9	27	7	3	3	2	200000	1	0	2	1	1	0	2		0	0	2	1	1	2	2	1	1	1	0	2	2	2	1	0	2	2	2	0					0	0	0	0	1	2	2	2	1
10	24	1	4	2	4	120000	1	0	2	0	2	1	1	0	2		0	1	2	2	2	2	2	1	0	2	2	2	1	0	2	2	2	2	0	2	2		1	1	1	1	0	0	0	0	1
11	28	4	3	3	4	250000	1	0	2	0	2	0	2		0	0	2	1	2	2	2	2	2	1	0	2	2	2	1	0	2	2	2	1	0	2			1	1	0	0	1	2	2	2	1
12	19	2	2	3	2	200000	1	0	2	0	2	0	2	0	2		0	1	2	2	2	2	2	1	0	2	2	2	0		0	0	0	0					0	0	0	0	0	0	0	0	1
13	19	1	2	1	3	10000	0	0	2	0	2	1	1	3	1		0	0	2	2	2	2	2	1	0	2	2	2	1	0	2	2	2	1	0	2			1	1	0	0	1	1	1	1	0
14	35	7	2	1	2	66000	0	0	2	0	2	0	2	0	2		0	0	2	2	2	2	2	0		0	0	0	0		0	0	0	0					0	0	0	0	0	0	0	0	0
15	17	1	3	2	6		0	0	2	0	2	2	1		0		0	0	2	2	2	2	2	0		0	0	0	1	0	2	2	2	1	0	2			1	1	0	0	0	0	0	0	0
16	20	1	3	4	6		0	0	2	0	2	2	1	0	2		0	0	1	2	2	1	1	0		0	0	0	1	0	2	2	2	0					0	0	0	0	1	1	1	1	0
17	19	3	2	1	2	25000	0	0	2	0	2	0	2	3	1		0	0	2	2	2	2	2	1	0	2	2	2	1	0	2	2	2	0					0	0	0	0	0	0	0	0	0
18	29	5	2	1	2	20000	1	0	2	0	2	0	2	3	1		0	1	1	2	2	1	1	0		0	0	0	1	0	2	2	2	1	0	2			1	1	0	0	0	0	0	0	1
19	26	2	3	1	1	150000	0	0	2	0	2	0	2	1	1		0	0	1	2	2	1	1	1	0	2	2	2	1	0	2	2	2	1	0	2			1	1	0	0	0	0	0	0	0
20	19	1	3	1	1	180000	0	0	2	0	2	1	1	1	1		0	0	2	2	2	2	2	1	0	2	2	2	1	0	2	2	2	1	0	2			1	1	0	0	1	2	2	2	0
21	32	5	4	3	4	300000	1	2	1	2	1	5	1	2	1		0	1	2	2	2	2	2	1	0	2	2	2	1	0	2	2	2	0					0	0	0	0	1	2	2	2	1
22	22	2	2	3	2	50000	1	0	2	0	2	2	1	0	2	2	1	1	2	2	2	2	2	1	-6	1	1	1	1	0	2	2	2	0					0	0	0	0	0	0	0	0	1
23	17	1	2	2	2	200000	1		0	0	2	2	1	1	1		0	1	2	2	2	2	2	1	-18	1	1	1	0		0	0	0	0					0	0	0	0	0	0	0	0	1
24	25	4	3	3	2	20000	1	1	1	1	1	2	1	1	1		0	1	2	2	2	2	2	0		0	0	0	1	0	2	2	2	0					0	0	0	0	0	0	0	0	1
25	20	1	4	1	1	150000	1	0	2	0	2	3	1		0		0	1	2	2	2	2	2	1	0	2	2	2	1	0	2	2	2	0					0	0	0	0	0	0	0	0	1
26	25	3	3	1	1	100000	1	0	2	1	1	3	1	3	1		0	1	2	2	2	2	2	1	-18	1	1	1	1	-13	1	1	1	0					0	0	0	0	1	2	2	2	1
27	18	1	2	2	6		1	0	2	0	2	1	1	0	2		0	1	1	2	2	1	1	1	0	2	2	2	1	0	2	2	2	0					0	0	0	0	1	1	1	1	1
28	21	1	3	1	6		0	0	2	0	2	3	1	4	1		0	0	2	2	2	2	2	1	0	2	2	2	1	0	2	2	2	0					0	0	0	0	0	0	0	0	0
29	30	2	3	1	1	200000	0	0	2	0	2	2	1	1	1		0	0	1	2	2	1	1	0		0	0	0	1	0	2	2	2	0					0	0	0	0	0	0	0	0	0
30	17	1	2	3	3	150000	1	0	2	1	1	1	1	1	1	1	1	1	2	2	2	2	2	1	0	2	2	2	1	0	2	2	2	0					0	0	0	0	1	1	1	1	1
31	24	1	4	3	1	280000	1	0	2	0	2	0	2	0	2	0	2	1	2	2	2	2	2	1	0	2	2	2	1	0	2	2	2	1	0	2			1	1	0	0	1	1	1	1	1
32	40	9	1	1	2	300000	1	0	2	1	1	1	1		0	5	1	1	2	2	2	2	2	1	-4	1	1	1	1	0	2	2	2	1	0	2			1	1	0	0	1	1	1	1	1
33	25	2	4	3	1	300000	1	0	2	3	1	0	2	0	2	6	1	1	2	2	2	2	2	1	0	2	2	2	1	0	2	2	2	1	0	1			1	2	0	0	1	1	1	1	1
34	19	2	2	3	2	10000	1	0	2	0	2		0		0		0	1	2	2	2	2	2	1	0	2	2	2	1	0	2	2	2	1	0	2			1	1	0	0	0	0	0	0	1
35	42	4	4	3	1	1700000	0	0	2	0	2	2	1	0	2	3	1	0	2	2	2	2	2	1	0	2	2	2	1	0	2	2	2	1	0	2			1	1	0	0	1	1	1	1	0
36	23	2	4	3	2	200000	1	0	2	0	2	2	1	2	1		0	1	1	2	2	1	1	1	0	2	2	2	1	0	2	2	2	1	0	2			1	1	0	0	1	1	1	1	1
37	23	1	4	3	1	200000	1	1	1	1	1	1	1	3	1		0	1	2	2	2	2	2	1	0	2	2	2	1	0	2	2	2	1	0	2			1	1	0	0	0	0	0	0	1
38	23	3	3	3	4	250000	1	3	1	3	1	6	1	5	1		0	1	2	2	2	2	2	1	0	2	2	2	1	0	2	2	2	1	0	2			1	1	0	0	0	0	0	0	1
39	37	1	2	3	2	200000	1	0	2	0	2		0	0	2		0	1	0		0	0	0	1	0	2	2	2	1	0	2	2	2	1	0	3			1	1	0	0	0	0	0	0	1
40	20	3	2	3	2	100000	1	0	2	1	1	0	2	0	2		0	1	1	2	2	1	1	0		0	0	0	1	0	2	2	2	1	0	1			1	2	0	0	0	0	0	0	1
41	22	2	3	3	4	200000	1	0	2	0	2	0	2	0	2		0	1	2	2	2	2	2	1	0	2	2	2	1	0	2	2	2	1	0	2			1	1	0	0	1	2	2	2	1
42	21	3	2	3	2	100000	1	0	2	0	2	0	2	0	2		0	1	2	2	2	2	2	1	0	2	2	2	1	0	2	2	2	1	0	2			1	1	0	0	1	2	2	2	1
43	30	2	4	3	1	500000	1	1	1	1	1	2	1	4	1	5	1	1	2	2	2	2	2	1	0	2	2	2	1	0	2	2	2	1	0	2			1	1	0	0	1	2	2	2	1
44	23	2	3	3	2	100000	1	0	2	0	2	0	2		0		0	1	2	2	2	2	2	1	-10	1	1	1	1	0	2	2	2	1	0	1			1	2	0	0	1	2	2	2	1
45	25	6	2	3	2	150000	1	0	2	2	1	1	1	0	2		0	1	0		0	0	0	0		0	0	0	0		0	0	0	0					0	0	0	0	0	0	0	0	1
46	23	3	3	3	4	300000	1	1	1	1	1	0	2	0	2	3	1	1	1	2	2	1	1	1	0	2	2	2	1	0	2	2	2	1	0	2			1	1	0	0	0	0	0	0	1
47	18	1	3	3	4	200000	1	1	1	1	1	1	1	1	1		0	1	2	2	2	2	2	1	0	2	2	2	1	0	2	2	2	1	0	2			1	1	0	0	0	0	0	0	1
48	31	5	2	3	2	700000	1	1	1	1	1	1	1	2	1	5	1	1	2	2	2	2	2	1	0	2	2	2	1	0	2	2	2	1	0	2			1	1	0	0	1	2	2	2	1
49	22	3	2	3	2	50000	1	0	2	0	2	0	2	4	1		0	1	1	1	1	1	1	1	0	2	2	2	1	0	2	2	2	0					0	0	0	0	1	2	2	2	1
50	24	4	2	3	4	300000	1	0	2	0	2	0	2	3	1		0	1	2	2	2	2	2	1	0	2	2	2	1	0	2	2	2	1	0	2			1	1	0	0	0	0	0	0	1
51	19	1	3	1	4	150000	1	0	2	0	2	0	2	0	2		0	1	1	2	2	1	1	1	0	2	2	2	1	0	2	2	2	1	0	2			1	1	0	0	0	0	0	0	1
52	18	1	2	1	6		1	0	2	0	2	0	2	0	2		0	1	2	2	2	2	2	1	0	2	2	2	1	0	2	2	2	1	0	2			1	1	0	0	1	1	1	1	1
53	34	7	1	1	2	100000	1	0	2	1	1	0	2		0		0	1	2	2	2	2	2	1	0	2	2	2	1	0	2	2	2	0					0	0	0	0	1	2	2	2	1
54	24	3	2	1	6		1	0	2	0	2	0	2	2	1		0	1	0		0	0	0	1	0	2	2	2	1	0	2	2	2	0					0	0	0	0	0	0	0	0	1
55	33	4	3	1	2	100000	1	0	2	0	2	2	1	3	1		0	1	2	2	2	2	2	1	0	2	2	2	1	0	2	2	2	0					0	0	0	0	1	2	2	2	1
56	40	5	4	1	6		0	0	2	0	2	1	1		0		0	0	2	2	2	2	2	1	0	2	2	2	1	0	2	2	2	0					0	0	0	0	1	2	2	2	0
57	22	3	2	1	6		1	0	2	0	2	0	2	3	1		0	1	2	2	2	2	2	1	0	2	2	2	1	0	2	2	2	0					0	0	0	0	0	0	0	0	1
58	33	4	3	1	4	350000	1	0	2	0	2	2	1	2	1		0	1	2	2	2	2	2	1	0	2	2	2	1	0	2	2	2	1	0	2			1	1	0	0	1	1	1	1	1
59	28	4	2	1	2	150000	1	0	2	1	1	2	1	2	1		0	1	2	2	2	2	2	1	-8	1	1	1	1	0	2	2	2	1	0	2			1	1	0	0	1	1	1	1	1
60	24	4	2	3	3	150000	1	0	2	0	2	0	2	1	1	0	2	1	1	2	2	1	1	1	0	2	2	2	1	0	2	2	2	0					0	0	0	0	0	0	0	0	1
61	36	6	2	3	2	200000	1	0	2	0	2	0	2	0	2		0	1	0		0	0	0	0		0	0	0	1	-6	1	1	1	0					0	0	0	0	0	0	0	0	1
62	36	6	2	3	2	200000	1	0	2	0	2	0	2	1	1		0	1	1	3	1	1	1	1	0	2	2	2	0		0	0	0	0					0	0	0	0	1	1	1	1	1
63	22	2	3	3	3	200000	1	0	2	3	1	2	1	0	2		0	1	1	2	2	1	1	1	0	2	2	2	1	-4	1	1	1	0					0	0	0	0	1	1	1	1	1
64	36	6	3	3	2	200000	1	0	2	0	2	0	2	0	2		0	1	0		0	0	0	1	0	2	2	2	0		0	0	0	0					0	0	0	0	1	1	1	1	1
65	17	1	2	3	2	100000	1	0	2		0	0	2	1	1		0	1	2	2	2	2	2	1	0	2	2	2	0		0	0	0	1	0	2			1	1	0	0	0	0	0	0	1
66	30	8	2	1	2	50000	1	0	2	0	2	0	2	0	2		0	1	2	2	2	2	2	1	0	2	2	2	1	0	2	2	2	1	0	2			1	1	0	0	1	1	1	1	1
67	20	2	2	3	2	200000	1	0	2	0	2	0	2	0	2		0	1	1	3	1	1	1	1	0	2	2	2	1	0	2	2	2	1	0	3			1	1	0	0	0	0	0	0	1
68	23	2	3	2	5	200000	1	0	2	0	2	0	2	0	2		0	1	1	2	2	1	1	1	0	2	2	2	1	0	2	2	2	1	0	1			1	2	0	0	0	0	0	0	1
69	24	1	3	2	4	100000	1	0	2	0	2	1	1	2	1		0	1	1	2	2	1	1	1	0	2	2	2	1	0	2	2	2	0					0	0	0	0	1	1	1	1	1
70	31	5	3	1	4	50000	1	0	2	0	2	1	1		0		0	1	2	3	1	1	1	1	0	2	2	2	1	0	2	2	2	1	0	3			1	1	0	0	1	1	1	1	1
71	24	3	3	1	4	100000	1	0	2	0	2	1	1	3	1		0	1	0		0	0	0	1	0	2	2	2	1	0	2	2	2	1	0	2			1	1	0	0	0	0	0	0	1
72	23	1	2	1	6		0	1	1	1	1	5	1	5	1		0	0	2	2	2	2	2	1	0	2	2	2	1	0	2	2	2	0					0	0	0	0	0	0	0	0	0
73	28	5	2	1	2	300000	1	0	2	0	2	1	1	2	1		0	1	2	2	2	2	2	0		0	0	0	1	0	2	2	2	1	0	2			1	1	0	0	0	0	0	0	1
74	30	5	2	1	6		1	0	2	0	2	1	1	1	1		0	1	1	3	1	1	1	0		0	0	0	1	0	2	2	2	1	0	3			1	1	0	0	1	2	2	2	1
75	34	4	3	1	6		1	0	2	0	2	1	1	4	1		0	1	0		0	0	0	1	-16	1	1	1	1	0	2	2	2	0					0	0	0	0	0	0	0	0	1
76	37	6	3	1	6		1	0	2	0	2	2	1		0		0	1	1	2	2	1	1	1	0	2	2	2	1	0	2	2	2	0					0	0	0	0	1	1	1	1	1
77	20	1	2	4	4	80000	1	0	2	0	2	1	1	3	1		0	1	1	3	1	1	1	1	0	2	2	2	1	0	2	2	2	0					0	0	0	0	0	0	0	0	1
78	21	3	3	1	6		0	0	2	0	2		0		0		0	0	1	2	2	1	1	1	0	2	2	2	1	0	2	2	2	0					0	0	0	0	0	0	0	0	0
79	22	2	4	1	1	150000	1	0	2	1	1	1	1	1	1		0	1	2	2	2	2	2	1	0	2	2	2	1	0	2	2	2	0					0	0	0	0	0	0	0	0	1
80	23	2	3	1	4	30000	1	0	2	1	1	2	1	3	1		0	1	2	2	2	2	2	1	0	2	2	2	1	0	2	2	2	0					0	0	0	0	0	0	0	0	1
81	19	1	3	2	1	200000	0	0	2	0	2	1	1	2	1		0	0	2	2	2	2	2	1	0	2	2	2	1	0	2	2	2	0					0	0	0	0	1	1	1	1	0
82	25	3	1	2	6		1	0	2	0	2	0	2	0	2		0	1	2	2	2	2	2	1	0	2	2	2	1	0	2	2	2	1	0	2			1	1	0	0	0	0	0	0	1
83	26	2	3	3	6		0	0	2	0	2	0	2	1	1		0	0	2	3	1	1	1	1	0	2	2	2	1	0	2	2	2	1	0	3			1	1	0	0	0	0	0	0	0
84	35	10	2	3	2	100000	1	0	2	0	2	3	1	0	2		0	1	1	2	2	1	1	0		0	0	0	1	0	2	2	2	0					0	0	0	0	1	1	1	1	1
85	35	10	1	3	2	100000	1	1	1	1	1	2	1	0	2		0	1	2	2	2	2	2	1	0	2	2	2	1	0	2	2	2	0					0	0	0	0	0	0	0	0	1
86	23	1	3	3	4	200000	1	1	1	1	1	1	1	1	1		0	1	2	2	2	2	2	1	0	2	2	2	1	0	2	2	2	1	0	2			1	1	0	0	0	0	0	0	1
87	35	7	3	3	2	100000	1	0	2	0	2	1	1		0	1	1	1	1	2	2	1	1	1	0	2	2	2	1	0	2	2	2	0					0	0	0	0	0	0	0	0	1
88	18	2	2	3	3	50000	1	1	1	0	2	0	2	0	2	4	1	1	0		0	0	0	1	0	2	2	2	1	0	2	2	2	0					0	0	0	0	1	1	1	1	1
89	20	5	2	3	2		1	0	2	0	2		0	0	2	0	2	1	0		0	0	0	1	0	2	2	2	1	0	2	2	2	0					0	0	0	0	1	1	1	1	1
90	20	3	3	1	4	300000	1	1	1	0	2	0	2	0	2	1	1	1	0		0	0	0	1	0	2	2	2	1	-4	1	1	1	1	-8	3			1	1	0	0	1	1	1	1	1
91	32	4	3	1	6		1	0	2	0	2	1	1	2	1		0	1	2	2	2	2	2	1	0	2	2	2	1	0	2	2	2	0					0	0	0	0	0	0	0	0	1
92	24	2	3	1	6		1	0	2	0	2	0	2	3	1		0	1	2	2	2	2	2	1	0	2	2	2	1	0	2	2	2	0					0	0	0	0	0	0	0	0	1
93	28	2	4	1	1	100000	1	0	2	0	2	1	1	2	1		0	1	2	2	2	2	2	1	0	2	2	2	1	0	2	2	2	0					0	0	0	0	0	0	0	0	1
94	24	1	3	3	4	200000	1	0	2	0	2	0	2	1	1		0	1	1	2	2	1	1	1	0	2	2	2	1	0	2	2	2	1	0	2			1	1	0	0	1	1	1	1	1
95	23	2	3	3	4	500000	1	0	2	0	2	0	2	0	2	2	1	1	1	3	1	1	1	1	0	2	2	2	1	0	2	2	2	1	0	3			1	1	0	0	0	0	0	0	1
96	27	2	4	3	4	350000	1	0	2	0	2	0	2	0	2	1	1	1	1	3	1	1	1	1	0	2	2	2	1	0	2	2	2	1	0	3			1	1	0	0	1	1	1	1	1
97	34	5	3	3	4	300000	1	0	2	0	2	0	2	0	2	1	1	1	1	2	2	1	1	1	-6	1	1	1	1	0	2	2	2	1	0	2			1	1	0	0	0	0	0	0	1
98	30	4	2	3	2	100000	1	0	2	1	1	1	1	0	2		0	1	1	2	2	1	1	0		0	0	0	1	0	2	2	2	1	0	2			1	1	0	0	0	0	0	0	1
99	20	2	3	3	2	100000	1	0	2	1	1	2	1	3	1		0	1	2	2	2	2	2	1	0	2	2	2	1	0	2	2	2	2	0	2	2		1	1	1	1	0	0	0	0	1
100	25	3	1	3	2	20000	1	0	2	0	2	0	2	0	2	0	2	1	0		0	0	0	1	0	2	2	2	1	-4	1	1	1	1	0	3			1	1	0	0	1	1	1	1	1
101	25	7	2	1	5	50000	1	0	2	0	2	0	2	0	2	1	1	1	1	3	1	1	1	1	0	2	2	2	1	-10	1	1	1	0					0	0	0	0	1	1	1	1	1
102	39	6	2	1	2	100000	1	0	2	0	2	0	2	0	2	0	2	1	0		0	0	0	1	0	2	2	2	1	0	2	2	2	0					0	0	0	0	1	2	2	2	1
103	25	4	3	3	4	150000	1	0	2	0	2	3	1	1	1		0	1	2	2	2	2	2	1	0	2	2	2	1	0	2	2	2	1	0	2			1	1	0	0	0	0	0	0	1
104	25	2	2	3	3	150000	1	0	2	1	1	0	2	0	2		0	1	1	2	2	1	1	1	-14	1	1	1	1	0	2	2	2	1	0	1			1	2	0	0	0	0	0	0	1
105	25	3	2	3	2	100000	1	0	2	2	1	2	1	0	2		0	1	1	2	2	1	1	0		0	0	0	1	0	2	2	2	1	0	2			1	1	0	0	0	0	0	0	1
106	24	1	4	3	2	50000	1	0	2	0	2	0	2	1	1	3	1	1	2	2	2	2	2	1	0	2	2	2	1	0	2	2	2	1	0	2			1	1	0	0	1	2	2	2	1
107	38	9	1	3	2	20000	1	0	2	0	2	0	2	3	1	3	1	1	2	2	2	2	2	1	0	2	2	2	1	0	2	2	2	1	0	2			1	1	0	0	0	0	0	0	1
108	25	3	3	1	2	50000	1	0	2	0	2	0	2	0	2	1	1	1	0		0	0	0	1	0	2	2	2	1	-4	1	1	1	1	-4	3			1	1	0	0	1	1	1	1	1
109	18	1	3	1	5		1	0	2	0	2	0	2	0	2	0	2	1	0		0	0	0	1	0	2	2	2	1	0	2	2	2	0					0	0	0	0	0	0	0	0	1
110	26	5	2	1	5	150000	1	0	2	0	2	0	2	0	2	0	2	1	1	2	2	1	1	1	0	2	2	2	1	0	2	2	2	1	-4	2			1	1	0	0	0	0	0	0	1
111	35	3	2	3	6		1	0	2	0	2	0	2	0	2	0	2	1	1	2	2	1	1	1	0	2	2	2	1	0	2	2	2	1	0	2			1	1	0	0	1	2	2	2	1
112	19	1	2	1	2		1	0	2	0	2	0	2	0	2		0	1	2	2	2	2	2	1	0	2	2	2	1	0	2	2	2	1	0	2			1	1	0	0	0	0	0	0	1
113	32	7	2	3	2	100000	1	0	2	0	2	0	2	0	2		0	1	1	3	1	1	1	1	0	2	2	2	1	0	2	2	2	0					0	0	0	0	1	1	1	1	1
114	25	4	2	3	2	100000	0	0	2	0	2	0	2	0	2		0	0	2	2	2	2	2	1	0	2	2	2	0		0	0	0	0					0	0	0	0	1	1	1	1	0
115	27	3	3	3	4	300000	1	0	2	0	2	2	1	1	1		0	1	2	2	2	2	2	1	0	2	2	2	1	0	2	2	2	1	0	2			1	1	0	0	0	0	0	0	1
116	24	2	1	3	2	150000	1	0	2	1	1	1	1	2	1		0	1	2	2	2	2	2	1	0	2	2	2	1	0	2	2	2	1	0	2			1	1	0	0	0	0	0	0	1
117	18	1	3	3	2	20000	1	0	2	1	1	2	1	2	1		0	1	2	2	2	2	2	1	-4	1	1	1	1	0	2	2	2	1	0	2			1	1	0	0	0	0	0	0	1
118	18	1	2	2	2	10000	1	0	2	1	1	1	1	0	2		0	1	1	3	1	1	1	0		0	0	0	1	0	2	2	2	1	0	2			1	1	0	0	0	0	0	0	1
119	20	2	3	3	2	100000	1	0	2	3	1	0	2	0	2		0	1	2	2	2	2	2	1	0	2	2	2	1	0	2	2	2	1	0	2			1	1	0	0	1	1	1	1	1
120	25	4	4	3	1	300000	1	0	2	0	2	0	2	2	1	0	2	1	2	3	1	1	1	1	0	2	2	2	1	0	2	2	2	1	0	3			1	1	0	0	0	0	0	0	1
121	23	3	2	3	2	200000	1	0	2	0	2	0	2	1	1	0	2	1	1	2	2	1	1	1	0	2	2	2	1	0	2	2	2	1	0	2			1	1	0	0	0	0	0	0	1
122	21	1	3	1	1	210000	0	0	2	0	2	2	1	2	1		0	0	2	2	2	2	2	1	0	2	2	2	1	0	2	2	2	1	0	2			1	1	0	0	0	0	0	0	0
123	34	4	3	1	6		1	0	2	0	2	2	1	2	1		0	1	2	2	2	2	2	1	-4	1	1	1	1	0	2	2	2	1	0	2			1	1	0	0	0	0	0	0	1
124	23	2	3	1	4	100000	1	0	2	0	2	4	1	4	1		0	1	2	2	2	2	2	1	0	2	2	2	1	0	2	2	2	1	0	2			1	1	0	0	0	0	0	0	1
125	23	3	2	3	2	50000	1	0	2	1	1	1	1	1	1	3	1	1	2	2	2	2	2	1	0	2	2	2	1	0	2	2	2	1	0	2			1	1	0	0	1	2	2	2	1
126	19	2	2	3	2	30000	1	0	2	4	1	0	2	2	1		0	1	2	1	1	1	1	0		0	0	0	1	0	2	2	2	1	0	1			1	2	0	0	0	0	0	0	1
127	19	2	2	1	2	70000	1	0	2	0	2	0	2	0	2		0	1	1	3	1	1	1	1	0	2	2	2	1	0	2	2	2	1	0	3			1	1	0	0	0	0	0	0	1
128	34	2	3	3	1	300000	1	0	2	0	2	0	2	2	1		0	1	0		0	0	0	1	0	2	2	2	1	0	2	2	2	0					0	0	0	0	1	1	1	1	1
129	24	5	3	1	4	150000	1	0	2	0	2	0	2	0	2		0	1	2	2	2	2	2	1	0	2	2	2	1	0	2	2	2	0					0	0	0	0	1	1	1	1	1
130	20	1	3	1	6		1	0	2	0	2	0	2	2	1		0	1	2	2	2	2	2	1	0	2	2	2	1	0	2	2	2	1	0	2			1	1	0	0	0	0	0	0	1
131	25	4	3	1	3	60000	1	0	2	0	2	2	1	2	1		0	1	2	2	2	2	2	1	0	2	2	2	1	0	2	2	2	0					0	0	0	0	1	1	1	1	1
132	18	1	3	1	6		0	0	2	0	2	2	1	3	1		0	0	2	2	2	2	2	1	0	2	2	2	1	0	2	2	2	0					0	0	0	0	0	0	0	0	0
133	20	2	2	3	5	50000	1	2	1	2	1	5	1	5	1		0	1	0		0	0	0	1	0	2	2	2	1	0	2	2	2	0					0	0	0	0	0	0	0	0	1
134	23	2	3	1	5	80000	0	0	2	0	2	4	1	5	1		0	0	2	3	1	1	1	1	-14	1	1	1	1	0	2	2	2	0					0	0	0	0	0	0	0	0	0
135	36	8	2	1	4	250000	1	0	2	0	2	1	1	2	1	0	2	1	2	3	1	1	1	1	0	2	2	2	1	0	2	2	2	1	0	3			1	1	0	0	0	0	0	0	1
136	30	7	2	3	2	50000	1	0	2	0	2	1	1	1	1	1	1	1	1	3	1	1	1	1	0	2	2	2	1	0	2	2	2	1	0	3			1	1	0	0	0	0	0	0	1
137	32	4	2	3	2	100000	1	0	2	0	2	0	2	0	2		0	1	2	2	2	2	2	1	0	2	2	2	0		0	0	0	0					0	0	0	0	0	0	0	0	1
138	26	5	2	3	2	100000	1	0	2	0	2	0	2	0	2		0	1	2	2	2	2	2	1	0	2	2	2	0		0	0	0	1	0	2			1	1	0	0	0	0	0	0	1
139	21	2	2	3	2	100000	1	0	2	0	2	0	2	0	2		0	1	2	2	2	2	2	1	0	2	2	2	0		0	0	0	1	0	2			1	1	0	0	0	0	0	0	1
140	18	1	2	3	2	100000	1	0	2	0	2	0	2	0	2	0	2	1	2	2	2	2	2	1	0	2	2	2	0		0	0	0	0					0	0	0	0	0	0	0	0	1
141	19	1	2	3	2	100000	1	0	2	0	2	0	2	0	2		0	1	0		0	0	0	1	0	2	2	2	0		0	0	0	0					0	0	0	0	1	1	1	1	1
142	20	2	2	3	4	100000	1	0	2	0	2	0	2	0	2		0	1	0		0	0	0	1	0	2	2	2	0		0	0	0	0					0	0	0	0	0	0	0	0	1
143	30	3	3	3	4	250000	1	0	2	1	1	0	2		0	0	2	1	1	2	2	1	1	1	0	2	2	2	1	0	2	2	2	1	0	2			1	1	0	0	0	0	0	0	1
144	21	1	3	3	2	80000	1	0	2	1	1		0	2	1		0	1	2	2	2	2	2	1	0	2	2	2	1	0	2	2	2	1	0	2			1	1	0	0	0	0	0	0	1
145	31	3	3	3	4	300000	1	0	2	2	1	0	2	1	1	0	2	1	2	2	2	2	2	1	-4	1	1	1	1	0	2	2	2	2	0	2	3		1	1	2	2	1	1	1	1	1
146	23	2	3	3	2	100000	1	0	2	1	1	2	1	2	1		0	1	1	2	2	1	1	0		0	0	0	0		0	0	0	0					0	0	0	0	0	0	0	0	1
147	26	6	2	3	2	50000	1	0	2	1	1	1	1	2	1		0	1	0		0	0	0	1	0	2	2	2	1	0	2	2	2	1	0	2			1	1	0	0	1	1	1	1	1
148	25	2	3	3	4	200000	1	0	2	2	1	0	2	1	1		0	1	0		0	0	0	1	0	2	2	2	0		0	0	0	0					0	0	0	0	1	1	1	1	1
149	26	8	2	3	2	50000	1	0	2	0	2	0	2	0	2		0	1	2	2	2	2	2	1	0	2	2	2	1	0	2	2	2	0					0	0	0	0	0	0	0	0	1
150	20	3	2	3	4	50000	1	0	2	0	2	0	2	0	2		0	1	1	3	1	1	1	1	0	2	2	2	0		0	0	0	1	0	3			1	1	0	0	0	0	0	0	1
151	20	1	2	3	2	30000	1	0	2	2	1	0	2	2	1	3	1	1	2	1	1	1	1	0		0	0	0	1	0	2	2	2	1	0	1			1	2	0	0	0	0	0	0	1
152	21	1	2	3	2	50000	1	0	2	2	1	0	2	3	1		0	1	2	2	2	2	2	0		0	0	0	1	0	2	2	2	1	0	2			1	1	0	0	0	0	0	0	1
153	24	2	3	1	6		0	0	2	0	2	2	1	1	1		0	0	2	2	2	2	2	1	0	2	2	2	1	0	2	2	2	0					0	0	0	0	0	0	0	0	0
154	32	6	2	1	3	30000	0	0	2	0	2	1	1	2	1		0	0	2	2	2	2	2	1	-6	1	1	1	1	0	2	2	2	0					0	0	0	0	0	0	0	0	0
155	19	1	3	1	6		1	0	2	0	2	2	1	3	1		0	1	0		0	0	0	1	-4	1	1	1	1	0	2	2	2	0					0	0	0	0	0	0	0	0	1
156	25	5	2	1	2	20000	0	0	2	0	2	2	1		0		0	0	2	2	2	2	2	1	0	2	2	2	1	0	2	2	2	1	0	2			1	1	0	0	0	0	0	0	0
157	18	1	3	1	6		0	0	2	0	2	2	1		0		0	0	2	2	2	2	2	1	0	2	2	2	1	0	2	2	2	0					0	0	0	0	0	0	0	0	0
158	23	4	3	1	6		0	0	2	0	2	0	2		0		0	0	2	2	2	2	2	1	0	2	2	2	1	0	2	2	2	0					0	0	0	0	0	0	0	0	0
159	21	2	2	1	6		0	0	2	0	2	0	2	0	2		0	0	1	2	2	1	1	1	0	2	2	2	1	0	2	2	2	0					0	0	0	0	0	0	0	0	0
160	30	2	3	1	1	470000	1	0	2	0	2	1	1	2	1		0	1	2	2	2	2	2	1	0	2	2	2	1	0	2	2	2	0					0	0	0	0	0	0	0	0	1
161	28	4	2	1	5	10000	1	0	2	0	2	0	2	2	1		0	1	0		0	0	0	1	0	2	2	2	1	0	2	2	2	0					0	0	0	0	0	0	0	0	1
162	24	4	3	1	6		0	0	2	0	2	2	1	5	1		0	0	2	2	2	2	2	1	0	2	2	2	1	0	2	2	2	0					0	0	0	0	0	0	0	0	0
163	19	1	3	2	5	100000	1	0	2	0	2	3	1	3	1		0	1	2	2	2	2	2	1	0	2	2	2	1	0	2	2	2	1	0	2			1	1	0	0	0	0	0	0	1
164	28	2	3	1	5	70000	0	0	2	0	2	1	1	3	1		0	0	1	2	2	1	1	1	0	2	2	2	1	0	2	2	2	1	0	2			1	1	0	0	1	1	1	1	0
165	27	2	2	3	2	30000	1	0	2	1	1	0	2	2	1		0	1	2	2	2	2	2	1	0	2	2	2	1	0	2	2	2	1	0	2			1	1	0	0	0	0	0	0	1
166	23	3	2	3	2	50000	1	0	2	0	2	0	2	2	1		0	1	2	3	1	1	1	0		0	0	0	1	0	2	2	2	1	0	3			1	1	0	0	0	0	0	0	1
167	18	1	2	3	2	25000	1	0	2	0	2	0	2	1	1		0	1	2	2	2	2	2	1	0	2	2	2	1	0	2	2	2	1	0	2			1	1	0	0	0	0	0	0	1
168	18	1	2	2	2	20000	1	0	2	0	2	0	2	1	1		0	1	1	3	1	1	1	1	0	2	2	2	1	0	2	2	2	1	0	3			1	1	0	0	0	0	0	0	1
169	30	4	2	1	2	50000	1	0	2	0	2	0	2	0	2		0	1	1	2	2	1	1	1	0	2	2	2	1	0	2	2	2	1	0	2			1	1	0	0	1	1	1	1	1
170	33	3	3	1	1	400000	1	0	2	0	2	0	2	0	2		0	1	2	2	2	2	2	1	0	2	2	2	1	0	2	2	2	1	0	2			1	1	0	0	1	1	1	1	1
171	28	5	2	1	2	100000	1	0	2	0	2	0	2	0	2		0	1	2	2	2	2	2	1	0	2	2	2	1	0	2	2	2	1	0	2			1	1	0	0	1	1	1	1	1
172	28	3	2	1	5		1	0	2	0	2	0	2	0	2		0	1	1	2	2	1	1	1	0	2	2	2	1	0	2	2	2	1	0	2			1	1	0	0	1	1	1	1	1
173	18	1	3	1	4	300000	1	0	2	0	2	0	2	0	2		0	1	2	2	2	2	2	1	0	2	2	2	1	0	2	2	2	1	0	2			1	1	0	0	1	1	1	1	1
174	20	2	2	3	2	100000	1	0	2	1	1	0	2	2	1		0	1	1	3	1	1	1	1	0	2	2	2	1	0	2	2	2	1	0	2			1	1	0	0	1	1	1	1	1
175	20	2	4	3	4	100000	1	0	2	2	1	1	1	2	1		0	1	2	2	2	2	2	1	0	2	2	2	1	0	2	2	2	1	0	2			1	1	0	0	1	1	1	1	1
176	23	3	2	3	2	50000	1	0	2	0	2	0	2	0	2		0	1	1	3	1	1	1	1	0	2	2	2	1	0	2	2	2	1	0	3			1	1	0	0	1	1	1	1	1
177	29	4	3	3	2	150000	1	0	2	1	1	0	2	0	2		0	1	1	2	2	1	1	1	0	2	2	2	1	0	2	2	2	1	0	2			1	1	0	0	0	0	0	0	1
178	29	2	4	3	1	800000	1	0	2	1	1	0	2	1	1		0	1	1	2	2	1	1	1	0	2	2	2	1	0	2	2	2	1	0	2			1	1	0	0	0	0	0	0	1
179	19	1	2	2	2	20000	1	0	2	1	1	0	2		0		0	1	1	2	2	1	1	1	0	2	2	2	1	0	2	2	2	1	0	2			1	1	0	0	0	0	0	0	1
180	28	4	2	1	4	50000	1	0	2	0	2	0	2	0	2		0	1	1	3	1	1	1	1	0	2	2	2	0		0	0	0	1	0	3			1	1	0	0	0	0	0	0	1
181	36	6	3	3	4	200000	1	0	2	0	2	0	2	0	2		0	1	1	3	1	1	1	1	-10	1	1	1	1	0	2	2	2	1	0	3			1	1	0	0	0	0	0	0	1
182	27	2	3	1	6		1	0	2	0	2	0	2	0	2		0	1	2	2	2	2	2	1	0	2	2	2	1	-6	1	1	1	1	-6	3			1	1	0	0	0	0	0	0	1
183	27	2	3	2	4	30000	1	0	2	0	2	0	2	3	1		0	1	2	2	2	2	2	1	0	2	2	2	1	0	2	2	2	0					0	0	0	0	0	0	0	0	1
184	24	4	1	1	6		1	0	2	0	2	0	2	0	2		0	1	2	3	1	1	1	1	0	2	2	2	1	0	2	2	2	0					0	0	0	0	0	0	0	0	1
185	26	2	3	1	4	200000	1	0	2	0	2	0	2	0	2	0	2	1	2	1	1	1	1	1	0	2	2	2	1	0	2	2	2	1	-7	2			1	1	0	0	1	1	1	1	1
186	20	2	2	1	2	50000	1	3	1	3	1	3	1	3	1		0	1	1	2	2	1	1	1	0	2	2	2	0		0	0	0	0					0	0	0	0	0	0	0	0	1
187	27	4	2	1	2	50000	1	0	2	0	2	0	2	0	2	0	2	1	0		0	0	0	1	0	2	2	2	1	0	2	2	2	0					0	0	0	0	0	0	0	0	1
188	25	1	3	1	4	100000	1	0	2	1	1	0	2	2	1		0	1	2	2	2	2	2	1	0	2	2	2	1	0	2	2	2	1	0	2			1	1	0	0	0	0	0	0	1
189	27	2	3	1	6		1	0	2	0	2	0	2	0	2		0	1	2	2	2	2	2	1	0	2	2	2	1	-4	1	1	1	1	-4	2			1	1	0	0	0	0	0	0	1
190	24	2	3	3	4	150000	1	0	2	0	2	0	2	1	1	0	2	1	2	2	2	2	2	1	0	2	2	2	1	0	2	2	2	1	0	2			1	1	0	0	0	0	0	0	1
191	18	1	3	2	2	50000	0	0	2	1	1	0	2	0	2		0	0	2	2	2	2	2	1	0	2	2	2	1	0	2	2	2	1	0	2			1	1	0	0	0	0	0	0	0
192	38	9	2	3	2	150000	1	0	2	0	2	0	2	1	1		0	1	1	3	1	1	1	1	0	2	2	2	1	0	2	2	2	1	0	3			1	1	0	0	0	0	0	0	1
193	22	2	2	2	2	30000	1	0	2	0	2	0	2	1	1	1	1	1	1	3	1	1	1	1	0	2	2	2	1	0	2	2	2	1	0	3			1	1	0	0	0	0	0	0	1
194	18	1	2	3	2	100000	1	0	2	1	1	0	2	0	2	2	1	1	1	2	2	1	1	1	-6	1	1	1	1	0	2	2	2	1	0	2			1	1	0	0	0	0	0	0	1
195	32	8	2	3	2	100000	1	0	2	2	1	2	1	3	1		0	1	2	2	2	2	2	1	0	2	2	2	1	0	2	2	2	1	0	2			1	1	0	0	1	1	1	1	1
196	29	5	2	1	2	30000	0	0	2	0	2	0	2	2	1		0	0	2	3	1	1	1	1	0	2	2	2	1	0	2	2	2	0					0	0	0	0	0	0	0	0	0
197	27	5	2	1	4	100000	1	0	2	0	2	1	1	1	1		0	1	2	2	2	2	2	1	0	2	2	2	1	0	2	2	2	1	0	2			1	1	0	0	0	0	0	0	1
198	15	1	2	2	6		1	0	2	0	2	2	1	3	1		0	1	2	2	2	2	2	1	0	2	2	2	1	0	2	2	2	1	0	2			1	1	0	0	0	0	0	0	1
199	17	1	2	2	2	10000	1	0	2	2	1	0	2	1	1	0	2	1	2	2	2	2	2	1	0	2	2	2	1	0	2	2	2	1	0	2			1	1	0	0	1	1	1	1	1
200	26	4	2	3	2	200000	1	0	2	2	1	0	2	2	1		0	1	2	2	2	2	2	1	0	2	2	2	1	0	2	2	2	1	0	2			1	1	0	0	1	2	2	2	1
201	22	2	2	3	2	100000	1	0	2	0	2	0	2	2	1	2	1	1	2	3	1	1	1	1	0	2	2	2	1	0	2	2	2	1	0	3			1	1	0	0	0	0	0	0	1
202	20	2	2	2	2	50000	1	0	2	2	1	3	1		0		0	1	1	2	2	1	1	1	0	2	2	2	1	0	2	2	2	1	0	2			1	1	0	0	0	0	0	0	1
203	22	2	3	3	2	150000	1	0	2	1	1	0	2	0	2		0	1	1	2	2	1	1	1	0	2	2	2	1	0	2	2	2	1	0	2			1	1	0	0	0	0	0	0	1
204	34	7	2	3	4	150000	1	0	2	1	1	0	2	3	1	0	2	1	1	2	2	1	1	1	0	2	2	2	1	0	2	2	2	1	0	2			1	1	0	0	0	0	0	0	1
205	25	3	2	1	6		1	0	2	0	2	0	2	0	2		0	1	2	2	2	2	2	1	0	2	2	2	1	0	2	2	2	0					0	0	0	0	0	0	0	0	1
206	29	3	3	1	4	100000	1	0	2	0	2	0	2	0	2		0	1	1	3	1	1	1	1	0	2	2	2	0		0	0	0	1	0	3			1	1	0	0	0	0	0	0	1
207	17	2	2	1	2	50000	1	1	1	1	1	0	2	3	1		0	1	2	2	2	2	2	1	0	2	2	2	1	0	2	2	2	1	-9	2			1	1	0	0	1	1	1	1	1
208	35	5	3	1	6		0	0	2	0	2	2	1		0		0	0	2	3	1	1	1	1	-4	1	1	1	1	0	2	2	2	1	0	3			1	1	0	0	0	0	0	0	0
209	19	1	3	1	6		1	2	1	1	1	3	1		0		0	1	2	2	2	2	2	1	-8	1	1	1	1	0	2	2	2	1	0	2			1	1	0	0	0	0	0	0	1
210	21	1	4	1	6		1	0	2	0	2	0	2	0	2		0	1	2	2	2	2	2	1	0	2	2	2	1	0	2	2	2	1	0	2			1	1	0	0	0	0	0	0	1
211	41	7	3	1	6		1	0	2	0	2	1	1	1	1		0	1	2	2	2	2	2	1	0	2	2	2	1	0	2	2	2	1	0	2			1	1	0	0	1	1	1	1	1
212	21	2	2	1	6		1	0	2	0	2	5	1	5	1		0	1	2	2	2	2	2	1	-2	1	1	1	1	0	2	2	2	1	0	1			1	2	0	0	0	0	0	0	1
213	32	6	2	1	6		0	0	2	0	2	3	1		0		0	0	2	2	2	2	2	0		0	0	0	1	0	2	2	2	0					0	0	0	0	0	0	0	0	0
214	18	1	3	1	6		0	0	2	0	2		0		0		0	0	1	2	2	1	1	1	0	2	2	2	1	0	2	2	2	0					0	0	0	0	0	0	0	0	0
215	21	2	2	1	6		1	0	2	0	2	0	2		0		0	1	2	2	2	2	2	1	0	2	2	2	0		0	0	0	0					0	0	0	0	0	0	0	0	1
216	36	7	1	1	3	120000	0	0	2	0	2		0		0		0	0	2	2	2	2	2	1	0	2	2	2	1	0	2	2	2	0					0	0	0	0	1	2	2	2	0
217	28	4	2	1	6		1	0	2	0	2	1	1	2	1		0	1	2	2	2	2	2	1	0	2	2	2	1	0	2	2	2	0					0	0	0	0	0	0	0	0	1
218	25	5	3	1	6		1	1	1	1	1	3	1	6	1		0	1	0		0	0	0	0		0	0	0	1	0	2	2	2	0					0	0	0	0	0	0	0	0	1
219	18	1	2	1	6		1	0	2	0	2	0	2	0	2		0	1	1	2	2	1	1	1	0	2	2	2	1	0	2	2	2	0					0	0	0	0	1	1	1	1	1
220	17	1	2	3	6		1	0	2	0	2	0	2	0	2		0	1	0		0	0	0	1	0	2	2	2	1	0	2	2	2	1	0	2			1	1	0	0	0	0	0	0	1
221	27	4	2	3	6		1	1	1	1	1	0	2	0	2		0	1	2	2	2	2	2	1	0	2	2	2	1	0	2	2	2	0					0	0	0	0	1	1	1	1	1
222	20	2	1	1	2	100000	1	0	2	0	2	0	2	0	2		0	1	2	2	2	2	2	1	0	2	2	2	1	0	2	2	2	0					0	0	0	0	0	0	0	0	1
223	33	6	2	3	2	100000	1	0	2	2	1	0	2	2	1		0	1	0		0	0	0	1	-2	1	1	1	1	0	2	2	2	1	0	2			1	1	0	0	1	2	2	2	1
224	33	2	4	2	1	400000	1	0	2	1	1	1	1	2	1	2	1	1	1	2	2	1	1	1	0	2	2	2	1	0	2	2	2	1	0	2			1	1	0	0	1	1	1	1	1
225	17	1	3	2	2	10000	1	0	2	1	1	3	1		0		0	1	2	2	2	2	2	1	0	2	2	2	1	0	2	2	2	1	0	2			1	1	0	0	1	2	2	2	1
226	27	5	2	3	2	50000	1	0	2	1	1	1	1	0	2		0	1	2	2	2	2	2	1	0	2	2	2	1	0	2	2	2	1	0	2			1	1	0	0	0	0	0	0	1
227	19	2	2	3	4	250000	1	0	2	1	1	0	2	2	1		0	1	2	2	2	2	2	1	0	2	2	2	1	0	2	2	2	1	0	2			1	1	0	0	0	0	0	0	1
228	30	4	3	3	4	200000	1	0	2	2	1	0	2	1	1		0	1	0		0	0	0	1	0	2	2	2	1	0	2	2	2	1	0	2			1	1	0	0	1	2	2	2	1
229	36	10	2	5	2	150000	1	0	2	0	2	0	2	1	1		0	1	1	3	1	1	1	0		0	0	0	1	0	2	2	2	1	0	3			1	1	0	0	0	0	0	0	1
230	20	1	3	3	4	100000	1	0	2	2	1	0	2	1	1		0	1	2	2	2	2	2	1	0	2	2	2	1	0	2	2	2	1	0	2			1	1	0	0	1	1	1	1	1
231	19	1	3	3	6		1	0	2	0	2	1	1	1	1		0	1	1	3	1	1	1	1	0	2	2	2	1	0	2	2	2	1	0	3			1	1	0	0	1	1	1	1	1
232	18	1	2	2	4	150000	1	0	2	0	2	0	2	1	1		0	1	1	3	1	1	1	1	-4	1	1	1	1	0	2	2	2	1	0	3			1	1	0	0	0	0	0	0	1
233	24	3	2	3	2	100000	1	0	2	1	1	0	2	1	1		0	1	1	2	2	1	1	1	0	2	2	2	1	0	2	2	2	1	0	2			1	1	0	0	1	1	1	1	1
234	18	2	1	1	2	50000	1	0	2	0	2	0	2	0	2		0	1	1	3	1	1	1	1	0	2	2	2	1	0	2	2	2	1	0	3			1	1	0	0	0	0	0	0	1
235	36	8	2	1	3	150000	1	0	2	0	2	0	2	0	2		0	1	2	2	2	2	2	1	0	2	2	2	1	0	2	2	2	1	0	2			1	1	0	0	1	1	1	1	1
236	18	1	2	1	2	200000	1	0	2	0	2	0	2	2	1		0	1	2	2	2	2	2	1	0	2	2	2	1	0	2	2	2	1	0	2			1	1	0	0	0	0	0	0	1
237	19	1	3	1	6		1	0	2	0	2	0	2	0	2		0	1	1	3	1	1	1	1	-5	1	1	1	1	0	2	2	2	1	0	2			1	1	0	0	1	2	2	2	1
238	25	3	3	1	6		1	0	2	0	2	0	2	0	2		0	1	2	2	2	2	2	1	0	2	2	2	1	0	2	2	2	1	0	2			1	1	0	0	1	1	1	1	1
239	29	2	4	1	1	850000	1	0	2	0	2	0	2	0	2		0	1	2	2	2	2	2	1	0	2	2	2	1	0	2	2	2	1	0	2			1	1	0	0	1	1	1	1	1
240	18	1	2	1	6		1	0	2	0	2	0	2	0	2		0	1	2	3	1	1	1	1	0	2	2	2	1	0	2	2	2	1	0	3			1	1	0	0	0	0	0	0	1
241	17	1	3	1	6		1	0	2	0	2	0	2	0	2		0	1	1	2	2	1	1	1	0	2	2	2	1	0	2	2	2	1	0	2			1	1	0	0	0	0	0	0	1
242	32	5	2	1	4	250000	1	0	2	0	2	0	2	0	2		0	1	2	2	2	2	2	1	0	2	2	2	1	0	2	2	2	1	0	2			1	1	0	0	1	1	1	1	1
243	18	1	2	3	2	50000	1	0	2	1	1	0	2	1	1		0	1	1	2	2	1	1	1	0	2	2	2	1	0	2	2	2	1	0	2			1	1	0	0	1	2	2	2	1
244	20	1	4	2	6		0	0	2		0	0	2	0	2		0	0	2	2	2	2	2	0		0	0	0	1	0	2	2	2	1	0	2			1	1	0	0	0	0	0	0	0
245	27	1	3	2	4	130000	1	0	2	3	1	0	2	5	1		0	1	2	2	2	2	2	1	0	2	2	2	1	0	2	2	2	1	0	2			1	1	0	0	0	0	0	0	1
246	35	5	2	3	2	150000	1	0	2	1	1	0	2	1	1		0	1	0		0	0	0	0		0	0	0	0		0	0	0	1	0	2			1	1	0	0	0	0	0	0	1
247	38	9	2	3	2	200000	1	0	2	0	2	2	1	1	1		0	1	1	3	1	1	1	0		0	0	0	1	0	2	2	2	1	0	3			1	1	0	0	0	0	0	0	1
248	25	3	3	1	4	50000	1	0	2	0	2	1	1	2	1		0	1	1	2	2	1	1	0		0	0	0	1	0	2	2	2	0					0	0	0	0	1	1	1	1	1
249	26	2	3	1	6		0	0	2	0	2		0	2	1		0	0	2	2	2	2	2	1	0	2	2	2	1	0	2	2	2	0					0	0	0	0	0	0	0	0	0
250	21	1	3	2	1	150000	1	0	2	0	2	3	1	4	1		0	1	2	2	2	2	2	1	0	2	2	2	1	0	2	2	2	1	0	2			1	1	0	0	0	0	0	0	1
251	20	1	3	1	6		1	0	2	0	2	2	1	3	1		0	1	2	2	2	2	2	1	0	2	2	2	1	0	2	2	2	1	0	2			1	1	0	0	0	0	0	0	1
252	18	1	2	1	6		1	0	2	0	2	2	1	3	1		0	1	2	2	2	2	2	1	0	2	2	2	1	0	2	2	2	1	0	2			1	1	0	0	1	1	1	1	1
253	23	3	2	1	6		1	0	2	0	2	2	1	3	1		0	1	2	2	2	2	2	1	0	2	2	2	1	0	2	2	2	0					0	0	0	0	0	0	0	0	1
254	23	2	3	1	6		0	0	2	0	2	0	2	2	1		0	0	2	2	2	2	2	1	-14	1	1	1	1	0	2	2	2	1	0	1			1	2	0	0	0	0	0	0	0
255	23	1	3	1	1	450000	1	0	2	0	2	2	1	2	1		0	1	2	2	2	2	2	1	0	2	2	2	1	0	2	2	2	1	0	2			1	1	0	0	1	1	1	1	1
256	18	1	3	1	6		1	0	2	0	2	1	1		0		0	1	1	2	2	1	1	1	0	2	2	2	1	0	2	2	2	1	0	2			1	1	0	0	1	1	1	1	1
257	21	3	3	1	1	200000	0	0	2	0	2	0	2		0		0	0	2	2	2	2	2	0		0	0	0	1	0	2	2	2	1	0	2			1	1	0	0	0	0	0	0	0
258	25	1	3	2	3	100000	1	0	2	0	2	5	1	6	1		0	1	2	2	2	2	2	1	0	2	2	2	1	0	2	2	2	1	0	1			1	2	0	0	0	0	0	0	1
259	26	4	3	1	4	200000	0	0	2	0	2	2	1	2	1	0	2	0	1	2	2	1	1	1	0	2	2	2	1	0	2	2	2	1	0	2			1	1	0	0	0	0	0	0	0
260	27	2	4	1	1	80000	1	0	2	0	2	1	1	1	1		0	1	2	2	2	2	2	1	0	2	2	2	1	0	2	2	2	1	0	2			1	1	0	0	0	0	0	0	1
261	25	3	3	3	4	100000	1	0	2	0	2	1	1		0		0	1	2	2	2	2	2	1	0	2	2	2	1	0	2	2	2	0					0	0	0	0	1	1	1	1	1
262	25	2	4	1	3	100000	1	0	2	0	2	2	1	3	1		0	1	2	2	2	2	2	1	0	2	2	2	1	0	2	2	2	0					0	0	0	0	0	0	0	0	1
263	29	3	1	1	6		1	0	2	0	2	1	1		0		0	1	2	2	2	2	2	1	-6	1	1	1	1	0	2	2	2	0					0	0	0	0	0	0	0	0	1
264	28	3	2	2	6		1	0	2	0	2	1	1	2	1		0	1	2	2	2	2	2	1	0	2	2	2	1	0	2	2	2	0					0	0	0	0	0	0	0	0	1
265	21	4	2	1	6		1	0	2	0	2	0	2	1	1		0	1	1	3	1	1	1	1	0	2	2	2	1	0	2	2	2	0					0	0	0	0	0	0	0	0	1
266	23	2	3	1	5	60000	1	0	2	0	2	2	1		0		0	1	2	3	1	1	1	1	0	2	2	2	1	0	2	2	2	1	0	3			1	1	0	0	0	0	0	0	1
267	20	2	3	1	6		1	0	2	0	2	0	2	0	2	0	2	1	2	2	2	2	2	1	0	2	2	2	1	0	2	2	2	1	0	2			1	1	0	0	1	1	1	1	1
268	22	3	2	1	6		1	0	2	0	2	0	2	0	2		0	1	2	2	2	2	2	1	0	2	2	2	1	0	2	2	2	1	0	2			1	1	0	0	0	0	0	0	1
269	20	1	2	1	2	200000	1	0	2	0	2	0	2	1	1		0	1	2	2	2	2	2	1	0	2	2	2	1	0	2	2	2	1	0	2			1	1	0	0	0	0	0	0	1
270	32	5	2	1	2	100000	1	0	2	0	2	0	2	0	2	1	1	1	2	2	2	2	2	1	0	2	2	2	1	-3	1	1	1	1	-13	3			1	1	0	0	1	1	1	1	1
271	35	4	2	2	6		1	0	2	0	2	0	2	0	2		0	1	2	2	2	2	2	1	0	2	2	2	1	0	2	2	2	1	0	2			1	1	0	0	1	1	1	1	1
272	29	5	2	1	6		1	0	2	0	2	0	2	0	2		0	1	2	3	1	1	1	1	0	2	2	2	1	0	2	2	2	1	0	3			1	1	0	0	0	0	0	0	1
273	32	5	1	1	6		1	0	2	0	2	0	2	0	2		0	1	1	2	2	1	1	1	0	2	2	2	1	0	2	2	2	1	0	2			1	1	0	0	0	0	0	0	1
274	37	5	2	1	6		1	0	2	0	2	0	2	0	2		0	1	2	1	1	1	1	1	0	2	2	2	1	0	2	2	2	1	0	1			1	2	0	0	1	1	1	1	1
275	31	3	2	3	2	30000	1	0	2	1	1	2	1		0	2	1	1	1	2	2	1	1	1	0	2	2	2	1	0	2	2	2	1	0	2			1	1	0	0	0	0	0	0	1
276	24	1	4	3	4	400000	1	0	2	2	1	1	1	2	1	4	1	1	2	2	2	2	2	1	0	2	2	2	1	0	2	2	2	1	0	2			1	1	0	0	1	2	2	2	1
277	32	4	2	3	2	250000	1	0	2	1	1	2	1	2	1		0	1	2	2	2	2	2	1	0	2	2	2	1	0	2	2	2	1	0	2			1	1	0	0	0	0	0	0	1
278	18	1	2	3	2	100000	1	0	2	2	1	0	2	1	1		0	1	2	2	2	2	2	1	0	2	2	2	1	0	2	2	2	1	0	2			1	1	0	0	0	0	0	0	1
279	30	4	2	3	4	450000	1	0	2	3	1	0	2	1	1	6	1	1	0		0	0	0	1	0	2	2	2	1	0	2	2	2	1	0	1			1	2	0	0	1	1	1	1	1
280	24	2	4	3	1	500000	1	0	2	1	1	1	1	2	1	3	1	1	2	2	2	2	2	1	0	2	2	2	1	0	2	2	2	1	0	2			1	1	0	0	1	1	1	1	1
281	19	1	2	3	2	150000	1	0	2	3	1	3	1	3	1		0	1	2	2	2	2	2	1	0	2	2	2	1	0	2	2	2	1	0	2			1	1	0	0	0	0	0	0	1
282	23	3	3	3	2	100000	1	0	2	1	1	0	2	0	2	0	2	1	2	1	1	1	1	1	0	2	2	2	1	0	2	2	2	1	0	1			1	2	0	0	0	0	0	0	1
283	17	1	3	2	2	10000	1	0	2	0	2	0	2	0	2	0	2	1	2	3	1	1	1	1	0	2	2	2	1	0	2	2	2	1	0	3			1	1	0	0	0	0	0	0	1
284	25	1	4	3	1	500000	1	0	2	1	1	2	1	2	1	2	1	1	2	2	2	2	2	1	0	2	2	2	1	0	2	2	2	1	0	2			1	1	0	0	0	0	0	0	1
285	23	2	2	3	2	50000	1	0	2	1	1	0	2	1	1		0	1	1	2	2	1	1	1	0	2	2	2	1	0	2	2	2	1	0	2			1	1	0	0	0	0	0	0	1
286	20	2	3	3	2	100000	1	0	2	2	1	0	2	1	1		0	1	2	2	2	2	2	0		0	0	0	1	0	2	2	2	1	0	2			1	1	0	0	1	2	2	2	1
287	23	3	4	3	1	400000	1	0	2	2	1	1	1	2	1		0	1	2	2	2	2	2	1	0	2	2	2	1	0	2	2	2	1	0	2			1	1	0	0	1	2	2	2	1
288	33	6	2	3	2	50000	1	0	2	0	2	0	2	1	1	2	1	1	0		0	0	0	0		0	0	0	1	0	2	2	2	1	0	3			1	1	0	0	0	0	0	0	1
289	21	2	2	3	2	150000	1	0	2		0	0	2	1	1		0	1	1	2	2	1	1	0		0	0	0	1	0	2	2	2	1	0	2			1	1	0	0	0	0	0	0	1
290	30	5	2	3	2	100000	1	0	2	2	1	0	2	1	1		0	1	2	2	2	2	2	1	0	2	2	2	1	0	2	2	2	1	0	2			1	1	0	0	0	0	0	0	1
291	20	1	3	2	2	20000	1	0	2	1	1	0	2	2	1		0	1	2	2	2	2	2	1	0	2	2	2	1	0	2	2	2	1	0	2			1	1	0	0	0	0	0	0	1
292	31	3	4	3	1	600000	1	0	2	1	1	1	1	3	1		0	1	2	2	2	2	2	1	0	2	2	2	1	0	2	2	2	1	0	2			1	1	0	0	0	0	0	0	1
293	28	1	4	3	1	600000	1	0	2	0	2	0	2	2	1		0	1	2	3	1	1	1	1	0	2	2	2	1	0	2	2	2	1	0	3			1	1	0	0	0	0	0	0	1
294	19	1	4	2	6		1	0	2	2	1	1	1	2	1	1	1	1	2	2	2	2	2	1	0	2	2	2	1	0	2	2	2	1	0	2			1	1	0	0	1	1	1	1	1
295	35	5	2	3	2	20000	1	0	2	1	1	0	2	2	1		0	1	0		0	0	0	0		0	0	0	1	0	2	2	2	0					0	0	0	0	0	0	0	0	1
296	21	2	2	3	6		1	0	2	1	1	0	2	0	2		0	1	1	2	2	1	1	1	0	2	2	2	1	0	2	2	2	0					0	0	0	0	0	0	0	0	1
297	15	1	3	2	2	10000	1	0	2	1	1	1	1	1	1		0	1	0		0	0	0	1	0	2	2	2	1	0	2	2	2	1	0	2			1	1	0	0	0	0	0	0	1
298	27	4	3	3	2	300000	1	0	2	3	1	5	1		0		0	1	2	2	2	2	2	0		0	0	0	0		0	0	0	0					0	0	0	0	1	1	1	1	1
299	18	1	2	3	2	20000	1	0	2	2	1	1	1	3	1		0	1	2	2	2	2	2	1	0	2	2	2	1	0	2	2	2	1	0	2			1	1	0	0	1	2	2	2	1
300	36	8	2	1	2	100000	1	0	2	2	1	1	1		0		0	1	2	2	2	2	2	0		0	0	0	1	0	2	2	2	1	0	2			1	1	0	0	0	0	0	0	1
301	20	1	2	3	2	100000	1	0	2	2	1	2	1	4	1	4	1	1	2	2	2	2	2	1	0	2	2	2	1	0	2	2	2	1	0	2			1	1	0	0	0	0	0	0	1
302	23	3	2	3	2	50000	1	0	2	0	2	0	2	2	1	2	1	1	2	3	1	1	1	1	0	2	2	2	1	0	2	2	2	1	0	3			1	1	0	0	0	0	0	0	1
303	27	4	3	4	2	40000	1	0	2	0	2	0	2	1	1		0	1	1	3	1	1	1	1	0	2	2	2	1	0	2	2	2	1	0	3			1	1	0	0	0	0	0	0	1
304	23	3	2	3	2	100000	1	0	2	2	1	0	2	2	1		0	1	2	2	2	2	2	0		0	0	0	1	0	2	2	2	1	0	2			1	1	0	0	1	1	1	1	1
305	33	5	4	3	4	150000	1	0	2	1	1	2	1		0		0	1	2	2	2	2	2	1	0	2	2	2	1	0	2	2	2	1	0	2			1	1	0	0	1	1	1	1	1
306	18	1	2	2	4	150000	1	0	2	1	1	2	1	1	1		0	1	2	2	2	2	2	0		0	0	0	1	0	2	2	2	1	0	2			1	1	0	0	0	0	0	0	1
307	18	1	2	3	2	100000	1	0	2	1	1	0	2		0		0	1	1	2	2	1	1	1	0	2	2	2	1	0	2	2	2	1	0	2			1	1	0	0	0	0	0	0	1
308	20	2	2	3	2	150000	1	0	2	0	2	0	2	0	2	1	1	1	1	3	1	1	1	1	0	2	2	2	1	0	2	2	2	1	0	3			1	1	0	0	0	0	0	0	1
309	32	4	3	3	2	200000	1	0	2	0	2	0	2	1	1		0	1	1	3	1	1	1	1	0	2	2	2	1	0	2	2	2	1	0	3			1	1	0	0	0	0	0	0	1
310	30	3	4	3	1	300000	1	0	2	0	2	0	2	1	1		0	1	1	3	1	1	1	1	0	2	2	2	1	0	2	2	2	1	0	3			1	1	0	0	0	0	0	0	1
311	18	1	3	3	2	50000	0	0	2	1	1	0	2	1	1	0	2	0	2	2	2	2	2	1	0	2	2	2	1	0	2	2	2	1	0	2			1	1	0	0	0	0	0	0	0
312	22	2	2	3	2	40000	1	0	2	1	1	0	2		0		0	1	2	2	2	2	2	1	0	2	2	2	1	0	2	2	2	1	0	2			1	1	0	0	0	0	0	0	1
313	22	2	4	3	1	250000	1	0	2	1	1	0	2	2	1		0	1	2	2	2	2	2	1	0	2	2	2	1	0	2	2	2	1	0	2			1	1	0	0	1	1	1	1	1
314	22	2	3	3	4	200000	1	0	2	1	1	0	2	1	1		0	1	2	2	2	2	2	1	0	2	2	2	1	0	2	2	2	1	0	2			1	1	0	0	0	0	0	0	1
315	19	1	3	2	4	150000	1	0	2	0	2	1	1	2	1	2	1	1	2	3	1	1	1	1	0	2	2	2	1	0	2	2	2	1	0	3			1	1	0	0	0	0	0	0	1
316	26	2	3	3	2	300000	1	0	2	0	2	0	2	1	1		0	1	1	3	1	1	1	1	0	2	2	2	1	0	2	2	2	1	0	3			1	1	0	0	0	0	0	0	1
317	24	3	2	3	2	50000	1	0	2		0	1	1	1	1	0	2	1	2	1	1	1	1	1	0	2	2	2	1	0	2	2	2	1	0	1			1	2	0	0	0	0	0	0	1
318	29	6	3	3	2	150000	1	0	2	0	2	0	2	1	1	0	2	1	2	3	1	1	1	1	0	2	2	2	1	0	2	2	2	1	0	3			1	1	0	0	0	0	0	0	1
319	23	3	2	3	2	30000	1	0	2	1	1	0	2	0	2		0	1	0		0	0	0	1	0	2	2	2	1	0	2	2	2	1	0	2			1	1	0	0	0	0	0	0	1
320	20	1	2	3	2	20000	1	0	2	1	1	0	2	1	1		0	1	2	2	2	2	2	1	0	2	2	2	1	0	2	2	2	1	0	2			1	1	0	0	0	0	0	0	1
321	29	5	2	3	2	60000	1	0	2	3	1	0	2	2	1		0	1	2	1	1	1	1	1	0	2	2	2	1	0	2	2	2	1	0	1			1	2	0	0	1	2	2	2	1
322	32	6	3	3	2	100000	1	0	2	1	1	1	1	1	1		0	1	2	2	2	2	2	1	0	2	2	2	1	0	2	2	2	1	0	2			1	1	0	0	0	0	0	0	1
323	22	3	3	3	3	200000	1	0	2	1	1	1	1	2	1		0	1	2	2	2	2	2	1	0	2	2	2	1	0	2	2	2	1	0	2			1	1	0	0	0	0	0	0	1
324	31	5	2	3	2	250000	1	0	2	0	2	0	2	1	1	0	2	1	2	3	1	1	1	1	0	2	2	2	1	0	2	2	2	2	0	3	3		1	1	2	2	0	0	0	0	1
325	25	4	2	3	2	300000	0	0	2	2	1	0	2	1	1		0	0	0		0	0	0	1	0	2	2	2	0		0	0	0	1	0	2			1	1	0	0	0	0	0	0	0
326	36	4	4	1	5	80000	1	0	2	0	2	5	1	5	1		0	1	2	2	2	2	2	1	0	2	2	2	1	0	2	2	2	0					0	0	0	0	0	0	0	0	1
327	26	3	2	1	6		1	0	2	2	1	2	1	2	1		0	1	2	2	2	2	2	1	0	2	2	2	1	0	2	2	2	1	0	2			1	1	0	0	1	1	1	1	1
328	38	5	4	3	1	800000	1	0	2	3	1	0	2	2	1		0	1	0		0	0	0	1	-18	1	1	1	1	0	2	2	2	1	0	2			1	1	0	0	0	0	0	0	1
329	23	3	2	3	2	100000	1	0	2	3	1	1	1	2	1	3	1	1	2	2	2	2	2	1	0	2	2	2	1	0	2	2	2	1	0	2			1	1	0	0	1	2	2	2	1
330	18	1	2	3	2	50000	1	0	2	1	1	2	1	1	1		0	1	2	2	2	2	2	1	0	2	2	2	1	0	2	2	2	1	0	2			1	1	0	0	0	0	0	0	1
331	23	2	3	1	5	250000	0	1	1	3	1	3	1		0		0	0	2	2	2	2	2	1	0	2	2	2	1	0	2	2	2	0					0	0	0	0	0	0	0	0	0
332	22	2	4	1	1	200000	1	0	2	2	1	0	2	3	1		0	1	2	2	2	2	2	1	0	2	2	2	1	0	2	2	2	1	0	2			1	1	0	0	0	0	0	0	1
333	20	2	2	3	2	100000	1	0	2	1	1	1	1		0	0	2	1	2	2	2	2	2	1	0	2	2	2	1	0	2	2	2	1	0	2			1	1	0	0	0	0	0	0	1
334	17	1	3	2	6		1	0	2	1	1		0		0	1	1	1	1	2	2	1	1	1	0	2	2	2	1	0	2	2	2	1	0	2			1	1	0	0	0	0	0	0	1
335	24	3	2	3	4	100000	1	0	2	1	1	0	2	1	1	1	1	1	1	2	2	1	1	1	0	2	2	2	1	0	2	2	2	1	0	2			1	1	0	0	0	0	0	0	1
336	19	1	4	2	6		1	0	2	0	2	3	1	3	1		0	1	2	2	2	2	2	1	0	2	2	2	1	0	2	2	2	0					0	0	0	0	0	0	0	0	1
337	30	3	2	1	2	200000	1	0	2	0	2	0	2	2	1		0	1	2	2	2	2	2	1	0	2	2	2	1	0	2	2	2	0					0	0	0	0	0	0	0	0	1
338	30	4	3	1	6		1	0	2	0	2	1	1	1	1		0	1	2	2	2	2	2	1	0	2	2	2	1	0	2	2	2	0					0	0	0	0	0	0	0	0	1
339	22	2	4	2	5	50000	1	0	2	1	1	3	1	3	1		0	1	2	2	2	2	2	1	0	2	2	2	1	0	2	2	2	1	0	2			1	1	0	0	0	0	0	0	1
340	38	4	4	1	5	400000	0	0	2	2	1	1	1	2	1		0	0	2	2	2	2	2	1	0	2	2	2	1	0	2	2	2	1	0	2			1	1	0	0	0	0	0	0	0
341	27	2	3	1	6		1	0	2		0	3	1	3	1		0	1	2	2	2	2	2	1	-10	1	1	1	1	0	2	2	2	1	0	2			1	1	0	0	0	0	0	0	1
342	19	1	3	3	6		0	0	2	0	2	0	2	0	2		0	0	1	3	1	1	1	1	0	2	2	2	1	0	2	2	2	1	0	3			1	1	0	0	0	0	0	0	0
343	22	3	2	2	4	200000	1	0	2	0	2	0	2	0	2		0	1	1	1	1	1	1	1	0	2	2	2	1	0	2	2	2	1	0	1			1	2	0	0	0	0	0	0	1
344	26	3	2	3	6		1	0	2	0	2	0	2	0	2		0	1	2	2	2	2	2	1	0	2	2	2	1	0	2	2	2	0					0	0	0	0	0	0	0	0	1
345	20	2	2	3	2	100000	1	0	2	0	2	0	2	0	2		0	1	2	2	2	2	2	1	0	2	2	2	1	-5	1	1	1	1	-5	2			1	1	0	0	0	0	0	0	1
346	32	4	2	1	4	200000	1	0	2	0	2	0	2	0	2		0	1	2	2	2	2	2	1	0	2	2	2	1	0	2	2	2	1	0	2			1	1	0	0	0	0	0	0	1
347	35	3	2	1	4	200000	1	1	1	1	1	1	1	1	1		0	1	2	2	2	2	2	1	-4	1	1	1	1	-4	1	1	1	1	-4	2			1	1	0	0	1	1	1	1	1
348	24	2	3	3	4	100000	1	0	2	0	2	0	2	0	2		0	1	2	2	2	2	2	1	0	2	2	2	1	0	2	2	2	1	0	2			1	1	0	0	0	0	0	0	1
349	27	2	3	3	2	100000	1	0	2	0	2	0	2	0	2		0	1	1	3	1	1	1	1	0	2	2	2	1	0	2	2	2	1	0	3			1	1	0	0	0	0	0	0	1
350	20	1	2	1	2	100000	1	0	2	0	2	0	2	0	2		0	1	1	2	2	1	1	1	0	2	2	2	1	0	2	2	2	1	0	2			1	1	0	0	0	0	0	0	1
351	24	4	2	3	6		1	0	2	0	2	0	2	0	2		0	1	2	3	1	1	1	1	0	2	2	2	1	0	2	2	2	1	0	3			1	1	0	0	1	1	1	1	1
352	22	3	1	1	6		1	0	2	0	2	0	2	0	2		0	1	2	2	2	2	2	1	0	2	2	2	1	0	2	2	2	1	0	2			1	1	0	0	0	0	0	0	1
353	33	7	2	1	2	50000	1	0	2	0	2	0	2	0	2		0	1	1	3	1	1	1	1	0	2	2	2	1	0	2	2	2	1	0	3			1	1	0	0	0	0	0	0	1
354	22	2	3	1	6		1	0	2	0	2		0		0		0	1	1	2	2	1	1	1	0	2	2	2	1	0	2	2	2	0					0	0	0	0	0	0	0	0	1
355	17	1	2	1	6		1	1	1	1	1	3	1		0		0	1	2	2	2	2	2	0		0	0	0	1	0	2	2	2	0					0	0	0	0	0	0	0	0	1
356	38	11	2	1	2	100000	1	0	2	3	1	2	1	3	1		0	1	2	2	2	2	2	0		0	0	0	1	0	2	2	2	0					0	0	0	0	0	0	0	0	1
357	19	1	3	1	6		1	0	2	1	1	1	1	2	1		0	1	2	2	2	2	2	1	0	2	2	2	1	-2	1	1	1	1	-2	2			1	1	0	0	0	0	0	0	1
358	21	3	2	3	2	150000	1	0	2	2	1	1	1	1	1	0	2	1	2	2	2	2	2	1	0	2	2	2	1	0	2	2	2	2	0	2	2		1	1	1	1	0	0	0	0	1
359	47	7	3	3	4	500000	1	0	2	1	1	1	1		0		0	1	1	2	2	1	1	1	0	2	2	2	1	0	2	2	2	1	0	2			1	1	0	0	1	2	2	2	1
360	20	2	2	3	2	30000	1	0	2	0	2	1	1		0		0	1	1	3	1	1	1	1	0	2	2	2	1	0	2	2	2	1	0	3			1	1	0	0	0	0	0	0	1
361	21	1	2	3	4	150000	1	0	2	2	1	0	2	1	1	3	1	1	2	2	2	2	2	1	0	2	2	2	1	0	2	2	2	1	0	2			1	1	0	0	0	0	0	0	1
362	24	4	2	3	2	100000	1	0	2	0	2	0	2	2	1		0	1	2	3	1	1	1	1	0	2	2	2	1	0	2	2	2	2	0	3	3		1	1	2	2	0	0	0	0	1
363	31	4	2	3	4	150000	1	0	2	1	1	0	2	0	2		0	1	2	2	2	2	2	1	0	2	2	2	1	0	2	2	2	1	0	2			1	1	0	0	1	1	1	1	1
364	30	6	3	1	6		1	0	2	2	1	3	1	3	1		0	1	2	2	2	2	2	1	0	2	2	2	1	0	2	2	2	0					0	0	0	0	0	0	0	0	1
365	20	2	2	3	2	200000	1	0	2	1	1	0	2	2	1		0	1	2	2	2	2	2	1	0	2	2	2	1	0	2	2	2	1	0	2			1	1	0	0	0	0	0	0	1
366	19	2	2	3	2	150000	1	0	2	1	1	0	2	2	1		0	1	2	2	2	2	2	1	0	2	2	2	1	0	2	2	2	2	0	2	2		1	1	1	1	1	2	2	2	1
367	25	4	2	3	4	150000	0	0	2	1	1	0	2	0	2	0	2	0	2	2	2	2	2	1	0	2	2	2	1	0	2	2	2	1	0	2			1	1	0	0	0	0	0	0	0
368	30	2	1	3	2	300000	1	0	2	1	1	1	1	1	1	0	2	1	2	2	2	2	2	1	0	2	2	2	1	0	2	2	2	2	0	2	3		1	1	2	2	0	0	0	0	1
369	25	4	2	3	2	200000	1	0	2	1	1	2	1	2	1		0	1	2	2	2	2	2	1	0	2	2	2	1	0	2	2	2	1	0	2			1	1	0	0	0	0	0	0	1
370	21	2	4	3	6		1	0	2	1	1	0	2	0	2		0	1	2	2	2	2	2	1	0	2	2	2	1	0	2	2	2	1	0	2			1	1	0	0	1	1	1	1	1
371	32	3	4	1	1	800000	1	0	2	0	2	0	2	0	2		0	1	2	3	1	1	1	1	0	2	2	2	1	0	2	2	2	1	0	3			1	1	0	0	1	2	2	2	1
372	18	1	2	2	3	30000	1	0	2	1	1	0	2	2	1		0	1	2	2	2	2	2	1	0	2	2	2	1	0	2	2	2	2	0	2	3		1	1	2	2	0	0	0	0	1
373	25	3	3	3	2	800000	1	0	2	2	1	0	2	1	1		0	1	2	2	2	2	2	0		0	0	0	1	0	2	2	2	1	0	2			1	1	0	0	1	2	2	2	1
374	29	6	2	3	2	300000	1	0	2	0	2	0	2	2	1		0	1	2	3	1	1	1	1	0	2	2	2	1	0	2	2	2	2	0	3	3		1	1	2	2	0	0	0	0	1
375	21	1	3	3	2	100000	0	1	1	0	2	0	2	0	2		0	0	1	2	2	1	1	1	0	2	2	2	1	0	2	2	2	1	0	2			1	1	0	0	0	0	0	0	0
376	30	3	4	1	1	300000	0	0	2	0	2	2	1	2	1		0	0	2	2	2	2	2	1	0	2	2	2	1	0	2	2	2	1	0	2			1	1	0	0	0	0	0	0	0
377	21	1	2	1	6		0	0	2	1	1	4	1		0		0	0	2	2	2	2	2	1	0	2	2	2	1	0	2	2	2	1	0	2			1	1	0	0	1	1	1	1	0
378	25	5	2	3	2	300000	1	0	2	2	1	0	2	3	1	4	1	1	0		0	0	0	1	0	2	2	2	1	0	2	2	2	1	0	2			1	1	0	0	0	0	0	0	1
379	30	5	3	3	4	500000	1	0	2	2	1	2	1		0		0	1	2	2	2	2	2	1	0	2	2	2	1	0	2	2	2	1	0	2			1	1	0	0	1	2	2	2	1
380	38	8	2	3	2	1000000	1	0	2	2	1	0	2	1	1		0	1	2	2	2	2	2	1	0	2	2	2	1	0	2	2	2	1	0	2			1	1	0	0	1	2	2	2	1
381	18	1	3	2	2	50000	1	0	2	3	1	0	2	3	1		0	1	2	2	2	2	2	1	0	2	2	2	1	0	2	2	2	1	0	1			1	2	0	0	0	0	0	0	1
382	22	1	2	3	2	150000	1	0	2	2	1	0	2	1	1		0	1	2	2	2	2	2	1	0	2	2	2	1	0	2	2	2	2	0	2	2		1	1	1	1	1	2	2	2	1
383	34	7	2	1	2	400000	1	0	2	1	1	0	2	1	1		0	1	2	2	2	2	2	1	0	2	2	2	1	0	2	2	2	1	0	2			1	1	0	0	0	0	0	0	1
384	19	2	2	1	6		0	0	2	1	1	3	1	3	1		0	0	2	2	2	2	2	1	0	2	2	2	1	0	2	2	2	0					0	0	0	0	0	0	0	0	0
385	25	4	2	1	6		1	1	1	2	1	3	1	3	1		0	1	2	2	2	2	2	1	0	2	2	2	1	0	2	2	2	0					0	0	0	0	0	0	0	0	1
386	23	2	3	1	1	150000	1	0	2	2	1	3	1	3	1		0	1	2	2	2	2	2	1	0	2	2	2	1	0	2	2	2	0					0	0	0	0	0	0	0	0	1
387	24	3	3	1	6		1	0	2	2	1	1	1	2	1		0	1	1	2	2	1	1	1	0	2	2	2	1	0	2	2	2	0					0	0	0	0	0	0	0	0	1
388	21	1	3	1	6		1	0	2	2	1	2	1	2	1	2	1	1	1	2	2	1	1	1	0	2	2	2	1	0	2	2	2	1	0	1			1	2	0	0	0	0	0	0	1
389	41	7	2	3	2	250000	1	0	2	0	2	0	2	2	1	0	2	1	2	3	1	1	1	1	0	2	2	2	1	0	2	2	2	1	0	3			1	1	0	0	0	0	0	0	1
390	27	2	3	3	4	300000	1	0	2	2	1	0	2	1	1		0	1	2	2	2	2	2	1	0	2	2	2	1	0	2	2	2	2	0	2	2		1	1	1	1	0	0	0	0	1
391	25	2	2	3	2	400000	1	0	2	0	2	0	2	1	1		0	1	1	3	1	1	1	1	0	2	2	2	1	0	2	2	2	1	0	3			1	1	0	0	0	0	0	0	1
392	26	4	2	3	2	300000	1	0	2	0	2	0	2	1	1		0	1	1	3	1	1	1	0		0	0	0	1	0	2	2	2	1	0	3			1	1	0	0	0	0	0	0	1
393	20	2	2	3	2	400000	1	0	2	3	1	1	1	3	1		0	1	2	2	2	2	2	1	0	2	2	2	1	0	2	2	2	1	0	2			1	1	0	0	1	2	2	2	1
394	18	1	2	2	2	100000	1	0	2	1	1	1	1	1	1	0	2	1	2	2	2	2	2	1	0	2	2	2	1	0	2	2	2	1	0	2			1	1	0	0	0	0	0	0	1
395	35	6	1	3	2	500000	1	0	2	0	2	0	2	1	1		0	1	1	3	1	1	1	1	0	2	2	2	1	0	2	2	2	1	0	3			1	1	0	0	0	0	0	0	1
396	18	1	3	3	2	150000	1	0	2	3	1	0	2	1	1		0	1	2	1	1	1	1	1	0	2	2	2	1	0	2	2	2	1	0	1			1	2	0	0	0	0	0	0	1
397	20	3	2	3	2	200000	1	0	2	0	2	0	2	1	1		0	1	1	3	1	1	1	1	0	2	2	2	1	0	2	2	2	2	0	3	3		1	1	2	2	0	0	0	0	1
398	21	1	3	1	5	200000	1	0	2	2	1	3	1	3	1		0	1	2	2	2	2	2	1	0	2	2	2	1	-2	1	1	1	1	0	2			1	1	0	0	0	0	0	0	1
399	25	3	3	3	2	500000	1	0	2	2	1	3	1	4	1		0	1	2	2	2	2	2	1	0	2	2	2	1	0	2	2	2	2	0	2	2		1	1	1	1	0	0	0	0	1
400	20	1	2	3	4	300000	0	0	2	0	2	1	1		0	2	1	0	2	3	1	1	1	1	0	2	2	2	1	0	2	2	2	1	0	3			1	1	0	0	0	0	0	0	0
401	16	1	2	2	6		1	0	2	1	1	1	1	1	1		0	1	1	2	2	1	1	1	0	2	2	2	1	0	2	2	2	0					0	0	0	0	0	0	0	0	1
402	27	3	3	1	5	80000	1	0	2	0	2	1	1	1	1		0	1	2	2	2	2	2	1	0	2	2	2	1	0	2	2	2	1	0	2			1	1	0	0	0	0	0	0	1
403	36	7	2	1	6		1	0	2		0	0	2	0	2	1	1	1	2	3	1	1	1	0		0	0	0	1	0	2	2	2	1	0	2			1	1	0	0	0	0	0	0	1
404	24	1	4	1	1	700000	1	0	2	2	1	0	2	2	1		0	1	2	2	2	2	2	1	0	2	2	2	1	0	2	2	2	1	0	2			1	1	0	0	0	0	0	0	1
405	31	6	2	3	2	400000	1	0	2	0	2	1	1		0	0	2	1	1	3	1	1	1	1	0	2	2	2	1	0	2	2	2	2	0	3	3		1	1	2	2	0	0	0	0	1
406	22	1	3	2	3	200000	1	0	2	3	1	0	2	2	1		0	1	2	1	1	1	1	1	0	2	2	2	1	0	2	2	2	1	0	1			1	2	0	0	0	0	0	0	1
407	29	5	2	3	2	300000	1	0	2	1	1	1	1	1	1	0	2	1	2	2	2	2	2	1	0	2	2	2	1	0	2	2	2	2	0	2	3		1	1	2	2	0	0	0	0	1
408	35	6	2	1	2	150000	1	0	2	0	2	1	1		0		0	1	1	2	2	1	1	1	0	2	2	2	1	0	2	2	2	0					0	0	0	0	0	0	0	0	1
409	24	1	4	1	1	150000	1	0	2	3	1	2	1	3	1		0	1	2	2	2	2	2	1	0	2	2	2	1	0	2	2	2	0					0	0	0	0	0	0	0	0	1
410	27	5	2	1	6		0	0	2	3	1	1	1		0		0	0	2	2	2	2	2	1	0	2	2	2	1	0	2	2	2	1	0	2			1	1	0	0	0	0	0	0	0
411	25	2	3	1	1	150000	1	0	2	0	2	1	1	3	1		0	1	2	2	2	2	2	1	0	2	2	2	1	0	2	2	2	1	0	2			1	1	0	0	1	1	1	1	1
412	30	2	3	1	4	300000	1	0	2	3	1	0	2	1	1	1	1	1	2	2	2	2	2	1	0	2	2	2	1	-6	1	1	1	1	-6	2			1	1	0	0	0	0	0	0	1
413	18	1	1	1	6		0	0	2	2	1	1	1	1	1		0	0	2	2	2	2	2	1	0	2	2	2	1	0	2	2	2	1	0	2			1	1	0	0	0	0	0	0	0
414	19	1	3	1	6		0	0	2	2	1	3	1	3	1		0	0	2	2	2	2	2	1	-4	1	1	1	1	0	2	2	2	1	0	2			1	1	0	0	1	2	2	2	0
415	21	2	2	1	6		1	0	2	0	2	1	1	1	1	1	1	1	1	2	2	1	1	1	0	2	2	2	1	0	2	2	2	1	0	2			1	1	0	0	1	1	1	1	1
416	19	1	3	3	2	250000	1	0	2	1	1	0	2	1	1		0	1	2	2	2	2	2	1	0	2	2	2	1	0	2	2	2	1	0	2			1	1	0	0	0	0	0	0	1
417	18	1	3	1	6		1	0	2	0	2	1	1	3	1		0	1	2	2	2	2	2	1	0	2	2	2	1	0	2	2	2	0					0	0	0	0	0	0	0	0	1
418	27	2	4	1	4	400000	1	0	2	1	1	2	1	2	1		0	1	2	2	2	2	2	1	0	2	2	2	1	0	2	2	2	0					0	0	0	0	0	0	0	0	1
419	29	5	2	1	6		1	0	2	1	1	3	1	3	1		0	1	2	2	2	2	2	1	0	2	2	2	1	0	2	2	2	0					0	0	0	0	0	0	0	0	1
420	26	1	4	1	1	600000	1	0	2	1	1	4	1	1	1		0	1	2	2	2	2	2	1	-2	1	1	1	1	-2	1	1	1	1	-2	2			1	1	0	0	0	0	0	0	1
421	27	2	2	1	6		1	0	2	3	1	2	1	2	1		0	1	2	2	2	2	2	1	0	2	2	2	1	0	2	2	2	0					0	0	0	0	0	0	0	0	1
422	24	3	2	1	6		1	0	2	3	1	5	1	6	1		0	1	2	2	2	2	2	1	0	2	2	2	1	0	2	2	2	1	0	2			1	1	0	0	0	0	0	0	1
423	36	7	2	1	6		1	0	2	1	1		0		0		0	1	2	2	2	2	2	1	0	2	2	2	1	0	2	2	2	1	0	2			1	1	0	0	0	0	0	0	1
424	20	1	3	1	6		1	0	2	2	1	1	1	3	1		0	1	2	2	2	2	2	1	0	2	2	2	1	0	2	2	2	1	0	2			1	1	0	0	1	2	2	2	1
425	28	4	2	3	2	300000	1	0	2	0	2	0	2	0	2		0	1	0		0	0	0	1	0	2	2	2	1	0	2	2	2	1	0	3			1	1	0	0	0	0	0	0	1
426	23	1	3	3	1	200000	1	0	2	1	1	2	1	3	1		0	1	2	2	2	2	2	1	0	2	2	2	1	0	2	2	2	1	0	2			1	1	0	0	0	0	0	0	1
427	23	4	3	1	4	500000	1	0	2	3	1	2	1	4	1		0	1	2	2	2	2	2	1	-12	1	1	1	1	0	2	2	2	0					0	0	0	0	0	0	0	0	1
428	32	2	2	3	2	200000	1	0	2	0	2	0	2	0	2		0	1	2	2	2	2	2	1	0	2	2	2	1	0	2	2	2	1	0	2			1	1	0	0	1	1	1	1	1
429	23	3	3	1	4	100000	1	0	2	0	2	0	2	0	2		0	1	2	2	2	2	2	1	0	2	2	2	1	0	2	2	2	1	0	2			1	1	0	0	0	0	0	0	1
430	18	1	2	3	6		1	0	2	0	2	0	2	0	2		0	1	1	2	2	1	1	1	0	2	2	2	1	0	2	2	2	1	0	2			1	1	0	0	0	0	0	0	1
431	28	3	2	1	2	100000	1	0	2	0	2	0	2	0	2		0	1	2	2	2	2	2	1	0	2	2	2	1	0	2	2	2	1	0	2			1	1	0	0	1	1	1	1	1
432	18	1	2	3	6		1	0	2	0	2	0	2	0	2		0	1	2	2	2	2	2	1	0	2	2	2	1	0	2	2	2	1	0	2			1	1	0	0	0	0	0	0	1
433	29	1	2	3	2	200000	1	0	2	0	2	0	2	0	2		0	1	2	2	2	2	2	1	0	2	2	2	1	0	2	2	2	1	0	2			1	1	0	0	1	1	1	1	1
434	25	3	3	3	6		1	0	2	0	2	0	2	0	2		0	1	2	2	2	2	2	1	0	2	2	2	1	0	2	2	2	1	0	2			1	1	0	0	1	1	1	1	1
435	30	5	2	1	2	300000	1	0	2	0	2	0	2	0	2		0	1	2	2	2	2	2	1	-8	1	1	1	1	0	2	2	2	1	0	1			1	2	0	0	0	0	0	0	1
436	16	1	2	2	6		1	0	2	0	2	0	2	0	2		0	1	1	3	1	1	1	1	0	2	2	2	1	0	2	2	2	1	0	3			1	1	0	0	0	0	0	0	1
437	35	5	2	1	2	300000	1	0	2	1	1	0	2	0	2		0	1	2	2	2	2	2	1	0	2	2	2	1	0	2	2	2	1	0	2			1	1	0	0	1	2	2	2	1
438	20	2	2	3	2	100000	1	0	2	1	1	0	2	1	1		0	1	1	2	2	1	1	1	0	2	2	2	1	0	2	2	2	1	0	2			1	1	0	0	0	0	0	0	1
439	25	2	3	3	4	150000	1	0	2	0	2	0	2	0	2		0	1	2	2	2	2	2	1	0	2	2	2	1	0	2	2	2	1	0	2			1	1	0	0	0	0	0	0	1
440	25	3	2	1	2	100000	1	0	2	1	1	0	2	0	2		0	1	2	1	1	1	1	1	0	2	2	2	1	0	2	2	2	1	-17	2			1	1	0	0	1	1	1	1	1
441	22	4	2	1	2	200000	1	1	1	1	1	0	2	1	1		0	1	2	2	2	2	2	1	0	2	2	2	1	0	2	2	2	2	-4	2	3		1	1	2	2	0	0	0	0	1
442	29	3	1	1	6		1	0	2	0	2	0	2	0	2		0	1	2	2	2	2	2	1	0	2	2	2	1	0	2	2	2	1	0	2			1	1	0	0	0	0	0	0	1
443	17	1	2	3	6		1	0	2	0	2	0	2	0	2		0	1	1	2	2	1	1	1	0	2	2	2	1	0	2	2	2	1	0	2			1	1	0	0	0	0	0	0	1
444	27	2	4	1	1	400000	1	0	2	0	2	0	2	0	2		0	1	2	2	2	2	2	1	0	2	2	2	1	0	2	2	2	1	0	2			1	1	0	0	1	1	1	1	1
445	28	6	2	3	2	100000	1	0	2	0	2	0	2	0	2		0	1	1	2	2	1	1	1	0	2	2	2	1	0	2	2	2	1	0	2			1	1	0	0	0	0	0	0	1
446	25	1	3	1	4	100000	1	0	2	0	2	0	2	0	2		0	1	2	2	2	2	2	1	0	2	2	2	1	0	2	2	2	1	-6	3			1	1	0	0	1	1	1	1	1
447	25	4	2	1	2	50000	1	0	2	0	2	0	2	0	2		0	1	2	2	2	2	2	1	0	2	2	2	1	0	2	2	2	1	0	2			1	1	0	0	0	0	0	0	1
448	29	6	3	1	2	100000	1	0	2	0	2	0	2	0	2		0	1	2	2	2	2	2	1	0	2	2	2	1	0	2	2	2	1	0	2			1	1	0	0	1	1	1	1	1
449	17	1	2	3	6		1	0	2	0	2	0	2	0	2		0	1	1	3	1	1	1	1	0	2	2	2	1	0	2	2	2	1	0	3			1	1	0	0	0	0	0	0	1
450	38	6	2	1	2	50000	1	0	2	3	1	0	2	0	2		0	1	1	1	1	1	1	1	0	2	2	2	1	0	2	2	2	1	0	1			1	2	0	0	1	1	1	1	1
451	20	2	3	3	2	100000	1	0	2	0	2	0	2	0	2		0	1	1	2	2	1	1	1	0	2	2	2	1	0	2	2	2	1	0	2			1	1	0	0	1	1	1	1	1
452	19	1	2	3	6		1	0	2	0	2	0	2	0	2		0	1	1	2	2	1	1	1	0	2	2	2	1	0	2	2	2	1	0	2			1	1	0	0	0	0	0	0	1
453	23	1	3	3	6		1	0	2	0	2	0	2	0	2		0	1	2	2	2	2	2	1	0	2	2	2	1	0	2	2	2	1	0	2			1	1	0	0	1	1	1	1	1
454	18	1	3	3	6		1	0	2	0	2	0	2	0	2		0	1	2	2	2	2	2	1	0	2	2	2	1	0	2	2	2	1	0	2			1	1	0	0	1	1	1	1	1
455	33	6	2	3	2	100000	1	0	2	0	2	0	2	0	2		0	1	2	2	2	2	2	1	0	2	2	2	1	0	2	2	2	1	0	2			1	1	0	0	1	1	1	1	1
456	17	1	2	3	6		1	0	2	0	2	0	2	0	2		0	1	2	2	2	2	2	1	0	2	2	2	1	-12	1	1	1	1	-4	2			1	1	0	0	0	0	0	0	1
457	22	2	2	3	2	100000	1	0	2	0	2	0	2	0	2		0	1	2	3	1	1	1	1	0	2	2	2	1	0	2	2	2	1	0	3			1	1	0	0	0	0	0	0	1
458	16	1	2	3	6		1	0	2	0	2	0	2	0	2		0	1	2	2	2	2	2	1	0	2	2	2	1	0	2	2	2	1	0	2			1	1	0	0	1	1	1	1	1
459	23	1	4	1	1	3000000	1	0	2	1	1	0	2	1	1		0	1	2	2	2	2	2	1	0	2	2	2	1	0	2	2	2	1	0	2			1	1	0	0	0	0	0	0	1
460	19	2	3	1	6		1	0	2	1	1	1	1	1	1		0	1	2	2	2	2	2	1	0	2	2	2	1	0	2	2	2	1	0	2			1	1	0	0	0	0	0	0	1
461	23	7	2	1	4	40000	1	0	2	1	1		0		0		0	1	2	2	2	2	2	0		0	0	0	1	0	2	2	2	1	0	2			1	1	0	0	0	0	0	0	1
462	31	2	3	1	4	300000	1	0	2	1	1	1	1	1	1		0	1	1	2	2	1	1	1	0	2	2	2	1	0	2	2	2	1	0	2			1	1	0	0	1	1	1	1	1
463	35	5	3	1	4	50000	1	0	2	1	1	2	1	2	1		0	1	2	2	2	2	2	0		0	0	0	1	0	2	2	2	1	0	2			1	1	0	0	0	0	0	0	1
464	19	2	2	3	6		1	0	2	3	1	2	1	4	1		0	1	2	2	2	2	2	1	0	2	2	2	1	0	2	2	2	1	0	2			1	1	0	0	0	0	0	0	1
465	36	5	2	1	2	800000	1	0	2	1	1	0	2	0	2		0	1	2	2	2	2	2	0		0	0	0	1	0	2	2	2	1	0	2			1	1	0	0	0	0	0	0	1
466	21	1	3	2	3	70000	1	0	2	1	1	2	1	3	1		0	1	2	2	2	2	2	1	0	2	2	2	1	0	2	2	2	1	0	2			1	1	0	0	0	0	0	0	1
467	18	1	3	2	6		1	0	2	2	1	2	1	2	1		0	1	2	2	2	2	2	1	0	2	2	2	1	0	2	2	2	1	0	2			1	1	0	0	0	0	0	0	1
468	40	6	3	1	5	700000	1	0	2	0	2	0	2	1	1		0	1	1	3	1	1	1	0		0	0	0	1	0	2	2	2	1	0	3			1	1	0	0	1	1	1	1	1
469	31	1	2	1	6		1	2	1	4	1		0		0		0	1	2	2	2	2	2	1	0	2	2	2	1	0	2	2	2	1	0	2			1	1	0	0	0	0	0	0	1
470	31	6	3	1	6		1	0	2	1	1	3	1	3	1		0	1	2	2	2	2	2	0		0	0	0	1	0	2	2	2	1	0	2			1	1	0	0	0	0	0	0	1
471	34	4	4	1	4	500000	1	0	2	1	1	1	1	1	1		0	1	2	2	2	2	2	1	0	2	2	2	1	0	2	2	2	0					0	0	0	0	0	0	0	0	1
472	26	1	3	1	3	100000	1	0	2	2	1	3	1	3	1		0	1	2	2	2	2	2	1	0	2	2	2	1	-2	1	1	1	1	-2	2			1	1	0	0	0	0	0	0	1
473	24	6	2	1	5	100000	0	0	2	0	2	0	2	1	1	0	2	0	1	3	1	1	1	1	0	2	2	2	1	0	2	2	2	1	0	3			1	1	0	0	0	0	0	0	0
474	28	4	2	1	6		0	0	2	2	1	2	1	2	1		0	0	2	2	2	2	2	1	0	2	2	2	1	0	2	2	2	1	0	2			1	1	0	0	0	0	0	0	0
475	28	3	1	1	6		1	0	2	3	1	4	1	4	1		0	1	2	2	2	2	2	1	0	2	2	2	1	0	2	2	2	1	0	2			1	1	0	0	0	0	0	0	1
476	25	1	4	1	6		1	1	1	1	1	2	1		0		0	1	2	2	2	2	2	1	-4	1	1	1	1	0	2	2	2	1	0	2			1	1	0	0	0	0	0	0	1
477	23	2	2	3	2	150000	1	0	2	1	1	0	2	0	2		0	1	1	2	2	1	1	1	0	2	2	2	1	0	2	2	2	1	0	2			1	1	0	0	0	0	0	0	1
478	26	3	4	3	1	500000	1	0	2	1	1	0	2	1	1		0	1	2	2	2	2	2	1	0	2	2	2	1	0	2	2	2	2	0	2	3		1	1	2	2	0	0	0	0	1
479	38	5	4	3	1	800000	1	0	2	2	1	0	2	3	1	3	1	1	2	2	2	2	2	1	0	2	2	2	1	0	2	2	2	2	0	2	2		1	1	1	1	1	2	2	2	1
480	28	4	2	1	6		1	0	2	0	2	1	1		0	1	1	1	1	3	1	1	1	1	0	2	2	2	1	0	2	2	2	1	0	3			1	1	0	0	0	0	0	0	1
481	18	1	3	1	6		1	0	2	2	1	1	1	1	1	2	1	1	2	2	2	2	2	1	0	2	2	2	1	0	2	2	2	1	0	2			1	1	0	0	0	0	0	0	1
482	22	2	3	1	6		0	0	2	0	2	1	1	1	1	1	1	0	1	3	1	1	1	1	0	2	2	2	1	0	2	2	2	1	0	3			1	1	0	0	0	0	0	0	0
483	28	2	3	1	6		1	1	1	3	1	2	1	1	1	0	2	1	2	2	2	2	2	1	-2	1	1	1	1	-2	1	1	1	1	0	2			1	1	0	0	0	0	0	0	1
484	27	4	2	1	6		1	0	2	2	1	2	1		0		0	1	2	2	2	2	2	1	0	2	2	2	1	0	2	2	2	1	0	2			1	1	0	0	0	0	0	0	1
485	28	1	3	2	6		1	0	2	1	1	2	1	2	1		0	1	2	2	2	2	2	1	0	2	2	2	1	0	2	2	2	1	0	2			1	1	0	0	1	1	1	1	1
486	20	1	3	1	6		1	0	2	3	1	2	1	2	1		0	1	2	2	2	2	2	1	0	2	2	2	1	0	2	2	2	1	0	2			1	1	0	0	0	0	0	0	1
487	20	2	2	1	2	200000	1	0	2	2	1	1	1	2	1		0	1	2	2	2	2	2	1	0	2	2	2	1	0	2	2	2	1	0	2			1	1	0	0	0	0	0	0	1
488	25	2	2	1	6		0	0	2	0	2	1	1	1	1	1	1	0	1	3	1	1	1	1	0	2	2	2	1	0	2	2	2	1	0	3			1	1	0	0	0	0	0	0	0
489	32	6	2	1	6		1	0	2	2	1	1	1	2	1	2	1	1	2	2	2	2	2	1	0	2	2	2	1	0	2	2	2	1	0	2			1	1	0	0	0	0	0	0	1
490	26	2	3	3	2	300000	1	0	2	0	2	0	2	1	1		0	1	1	3	1	1	1	1	0	2	2	2	1	0	2	2	2	1	0	3			1	1	0	0	0	0	0	0	1
491	30	4	2	3	2	200000	1	0	2	2	1	0	2	1	1	3	1	1	2	2	2	2	2	1	0	2	2	2	1	0	2	2	2	2	0	2	2		1	1	1	1	1	2	2	2	1
492	30	3	3	1	6		1	0	2	0	2	1	1	1	1		0	1	2	2	2	2	2	1	0	2	2	2	1	0	2	2	2	1	0	2			1	1	0	0	0	0	0	0	1
493	21	2	3	1	5	700000	1	0	2	3	1	2	1	3	1	0	2	1	2	2	2	2	2	1	-2	1	1	1	1	0	2	2	2	1	0	2			1	1	0	0	0	0	0	0	1
494	17	1	2	1	6		0	0	2	2	1	2	1	4	1	4	1	0	1	2	2	1	1	1	-18	1	1	1	1	0	2	2	2	1	0	1			1	2	0	0	0	0	0	0	0
495	23	2	3	3	4	400000	1	0	2	0	2	2	1	2	1		0	1	2	3	1	1	1	1	0	2	2	2	1	0	2	2	2	1	0	3			1	1	0	0	0	0	0	0	1
496	18	1	2	3	2	100000	1	0	2	1	1	0	2	1	1		0	1	1	1	1	1	1	1	0	2	2	2	1	0	2	2	2	1	0	1			1	2	0	0	0	0	0	0	1
497	18	1	2	3	2	50000	1	0	2	1	1	0	2	0	2		0	1	1	2	2	1	1	1	0	2	2	2	1	0	2	2	2	1	0	2			1	1	0	0	0	0	0	0	1
498	23	2	3	1	6		1	0	2	4	1	4	1	5	1		0	1	2	2	2	2	2	1	0	2	2	2	1	0	2	2	2	1	0	2			1	1	0	0	0	0	0	0	1
499	20	1	2	1	6		1	0	2	1	1	1	1	2	1	2	1	1	2	2	2	2	2	1	0	2	2	2	1	0	2	2	2	1	0	2			1	1	0	0	0	0	0	0	1
500	20	1	2	1	6		1	0	2	2	1	2	1	2	1	2	1	1	2	2	2	2	2	1	0	2	2	2	1	0	2	2	2	1	0	2			1	1	0	0	0	0	0	0	1
501	22	1	3	1	5	70000	1	1	1	3	1	2	1	2	1	4	1	1	2	2	2	2	2	1	0	2	2	2	1	0	2	2	2	1	0	2			1	1	0	0	0	0	0	0	1
502	20	4	2	3	2	150000	1	0	2	2	1	0	2	0	2		0	1	2	2	2	2	2	1	0	2	2	2	1	0	2	2	2	2	0	2	3		1	1	2	2	0	0	0	0	1
503	18	1	2	2	2	300000	1	0	2	0	2	1	1	1	1	0	2	1	1	3	1	1	1	1	0	2	2	2	1	0	2	2	2	1	0	3			1	1	0	0	1	1	1	1	1
504	32	6	2	3	2	250000	1	0	2	1	1	0	2	1	1		0	1	2	2	2	2	2	1	0	2	2	2	1	0	2	2	2	1	0	2			1	1	0	0	1	1	1	1	1
505	23	2	3	1	6		1	0	2	1	1	2	1	3	1		0	1	2	2	2	2	2	1	0	2	2	2	1	0	2	2	2	1	0	2			1	1	0	0	0	0	0	0	1
506	20	2	3	1	6		0	0	2	1	1	1	1	3	1		0	0	2	2	2	2	2	1	0	2	2	2	1	0	2	2	2	1	0	2			1	1	0	0	0	0	0	0	0
507	25	2	3	1	3	300000	1	0	2	1	1	3	1	5	1		0	1	2	2	2	2	2	1	0	2	2	2	1	0	2	2	2	1	0	2			1	1	0	0	1	1	1	1	1
508	32	5	2	1	4	250000	1	0	2	1	1	1	1	1	1		0	1	2	2	2	2	2	0		0	0	0	1	0	2	2	2	1	0	2			1	1	0	0	0	0	0	0	1
509	25	3	3	1	6		1	0	2	3	1	4	1	4	1		0	1	2	2	2	2	2	1	0	2	2	2	1	0	2	2	2	1	0	2			1	1	0	0	1	1	1	1	1
510	28	2	3	1	3	100000	1	0	2	1	1	3	1	3	1		0	1	2	2	2	2	2	1	0	2	2	2	1	0	2	2	2	0					0	0	0	0	0	0	0	0	1
511	30	4	3	1	3	100000	1	0	2	3	1	3	1	3	1		0	1	2	2	2	2	2	1	0	2	2	2	1	0	2	2	2	1	0	2			1	1	0	0	0	0	0	0	1
512	23	2	3	1	6		1	0	2	2	1		0		0		0	1	2	2	2	2	2	1	0	2	2	2	1	0	2	2	2	1	0	2			1	1	0	0	0	0	0	0	1
513	20	1	4	1	6		1	0	2	1	1	2	1	2	1		0	1	2	2	2	2	2	1	-6	1	1	1	1	0	2	2	2	1	0	2			1	1	0	0	0	0	0	0	1
514	17	1	2	2	6		0	0	2	1	1		0		0	2	1	0	2	2	2	2	2	0		0	0	0	1	0	2	2	2	1	0	2			1	1	0	0	0	0	0	0	0
515	21	1	3	1	6		1	0	2	1	1	2	1	2	1	3	1	1	2	2	2	2	2	1	0	2	2	2	1	0	2	2	2	1	0	2			1	1	0	0	0	0	0	0	1
516	37	5	3	1	6		0	1	1	2	1	2	1	2	1	2	1	0	1	2	2	1	1	1	-2	1	1	1	1	0	2	2	2	1	0	2			1	1	0	0	0	0	0	0	0
517	19	1	3	3	4	100000	1	0	2	0	2	0	2	0	2		0	1	2	2	2	2	2	1	0	2	2	2	1	0	2	2	2	1	0	2			1	1	0	0	1	1	1	1	1
518	18	1	2	3	2	50000	1	0	2	0	2	0	2	0	2		0	1	1	3	1	1	1	1	0	2	2	2	1	0	2	2	2	1	0	3			1	1	0	0	0	0	0	0	1
519	18	1	3	3	6		1	0	2	0	2	0	2	0	2		0	1	2	2	2	2	2	1	0	2	2	2	1	0	2	2	2	1	0	2			1	1	0	0	1	1	1	1	1
520	30	4	2	1	2	100000	1	0	2	0	2	0	2	0	2		0	1	1	3	1	1	1	1	0	2	2	2	1	0	2	2	2	1	0	3			1	1	0	0	1	1	1	1	1
521	20	2	2	3	2	50000	1	0	2	0	2	0	2	0	2		0	1	2	2	2	2	2	1	0	2	2	2	1	0	2	2	2	1	0	2			1	1	0	0	0	0	0	0	1
522	18	1	3	2	6		1	0	2	0	2	0	2	0	2		0	1	2	3	1	1	1	1	0	2	2	2	1	0	2	2	2	1	0	3			1	1	0	0	1	1	1	1	1
523	22	3	2	1	2	100000	1	0	2	0	2	0	2	0	2		0	1	2	2	2	2	2	1	0	2	2	2	1	0	2	2	2	1	0	2			1	1	0	0	1	1	1	1	1
524	22	3	3	1	4	100000	1	0	2	1	1	0	2	0	2		0	1	0		0	0	0	1	0	2	2	2	1	0	2	2	2	1	0	2			1	1	0	0	0	0	0	0	1
525	23	2	2	3	4	200000	1	0	2	3	1	0	2	0	2		0	1	2	2	2	2	2	1	0	2	2	2	1	0	2	2	2	1	0	2			1	1	0	0	0	0	0	0	1
526	16	1	2	2	6		1	0	2	0	2	0	2	0	2		0	1	2	2	2	2	2	1	0	2	2	2	1	0	2	2	2	1	0	2			1	1	0	0	0	0	0	0	1
527	23	2	2	3	2	100000	1	0	2	0	2	0	2	0	2		0	1	2	2	2	2	2	1	0	2	2	2	1	0	2	2	2	1	0	2			1	1	0	0	0	0	0	0	1
528	20	2	2	3	6		1	0	2	0	2	0	2	0	2		0	1	2	2	2	2	2	1	0	2	2	2	1	0	2	2	2	2	0	2	2	3	1	1	1	1	0	0	0	0	1
529	23	1	3	3	4	50000	1	0	2	0	2	0	2	0	2		0	1	2	2	2	2	2	1	0	2	2	2	1	0	2	2	2	1	0	2			1	1	0	0	1	1	1	1	1
530	33	6	2	1	4	200000	1	0	2	0	2	0	2	0	2		0	1	2	2	2	2	2	1	0	2	2	2	1	0	2	2	2	1	0	2			1	1	0	0	1	1	1	1	1
531	32	7	2	1	2	100000	1	0	2	0	2	0	2	0	2		0	1	2	3	1	1	1	1	0	2	2	2	1	-4	1	1	1	1	-4	3			1	1	0	0	1	1	1	1	1
532	19	2	2	3	2	50000	1	0	2	0	2	0	2	0	2		0	1	2	2	2	2	2	1	0	2	2	2	1	0	2	2	2	1	0	2			1	1	0	0	1	1	1	1	1
533	30	7	2	1	2	100000	1	0	2	0	2	0	2	0	2		0	1	1	3	1	1	1	1	0	2	2	2	1	0	2	2	2	1	0	3			1	1	0	0	0	0	0	0	1
534	34	6	2	1	2	50000	1	0	2	0	2	0	2	0	2		0	1	1	2	2	1	1	1	0	2	2	2	1	0	2	2	2	1	0	2			1	1	0	0	0	0	0	0	1
535	17	1	2	2	6		1	0	2	0	2	0	2	0	2		0	1	1	2	2	1	1	1	0	2	2	2	1	0	2	2	2	1	0	2			1	1	0	0	1	1	1	1	1
536	20	1	3	3	2	100000	1	0	2	0	2	0	2	0	2		0	1	2	2	2	2	2	1	0	2	2	2	1	0	2	2	2	1	0	2			1	1	0	0	0	0	0	0	1
537	29	6	2	1	2	50000	1	0	2	0	2	0	2	0	2		0	1	2	2	2	2	2	1	0	2	2	2	1	0	2	2	2	1	0	2			1	1	0	0	0	0	0	0	1
538	35	6	1	1	2	100000	1	0	2	0	2	0	2	0	2		0	1	1	3	1	1	1	1	0	2	2	2	1	0	2	2	2	1	0	3			1	1	0	0	0	0	0	0	1
539	34	3	3	1	2	200000	1	0	2	0	2	0	2	0	2		0	1	2	2	2	2	2	1	0	2	2	2	1	0	2	2	2	1	0	2			1	1	0	0	0	0	0	0	1
540	30	8	2	1	2	50000	1	0	2	0	2	0	2	0	2		0	1	1	3	1	1	1	1	0	2	2	2	1	0	2	2	2	1	0	3			1	1	0	0	1	1	1	1	1
541	22	2	2	1	6		1	0	2	1	1	2	1	2	1		0	1	2	2	2	2	2	1	0	2	2	2	1	0	2	2	2	1	0	2			1	1	0	0	0	0	0	0	1
542	19	1	2	1	6		1	0	2	3	1	3	1	3	1		0	1	2	2	2	2	2	1	0	2	2	2	1	0	2	2	2	1	0	2			1	1	0	0	0	0	0	0	1
543	17	1	2	1	6		1	0	2	1	1	1	1	3	1		0	1	2	2	2	2	2	1	0	2	2	2	0		0	0	0	1	0	2			1	1	0	0	0	0	0	0	1
544	34	5	3	1	4	600000	1	0	2	1	1	1	1	2	1	3	1	1	2	2	2	2	2	1	0	2	2	2	1	0	2	2	2	1	0	2			1	1	0	0	1	1	1	1	1
545	30	4	3	1	6		1	0	2		0		0		0	1	1	1	1	2	2	1	1	1	0	2	2	2	1	0	2	2	2	1	0	2			1	1	0	0	0	0	0	0	1
546	37	5	2	1	6		1	0	2	3	1	6	1	6	1	6	1	1	2	2	2	2	2	1	0	2	2	2	1	-16	1	1	1	0					0	0	0	0	1	1	1	1	1
547	18	1	2	3	6		1	0	2	3	1	2	1	3	1		0	1	2	2	2	2	2	1	0	2	2	2	1	0	2	2	2	2	0	2	2		1	1	1	1	0	0	0	0	1
548	21	3	3	3	2	200000	1	0	2	2	1	0	2	1	1		0	1	2	2	2	2	2	1	0	2	2	2	1	0	2	2	2	1	0	2			1	1	0	0	0	0	0	0	1
549	20	2	2	3	4	150000	1	0	2	1	1	0	2	3	1		0	1	2	2	2	2	2	1	0	2	2	2	1	0	2	2	2	2	0	2	3		1	1	2	2	0	0	0	0	1
550	20	1	2	3	2	150000	1	0	2	2	1	2	1	0	2		0	1	1	2	2	1	1	1	0	2	2	2	1	0	2	2	2	2	0	2	2		1	1	1	1	0	0	0	0	1
551	27	3	3	3	2	250000	1	0	2	2	1	2	1	0	2		0	1	2	3	1	1	1	1	0	2	2	2	1	0	2	2	2	1	0	2			1	1	0	0	0	0	0	0	1
552	19	1	2	3	2	100000	1	0	2	1	1	1	1	2	1		0	1	2	2	2	2	2	0		0	0	0	1	0	2	2	2	1	0	2			1	1	0	0	0	0	0	0	1
553	21	1	3	3	2	300000	1	0	2	2	1	0	2	1	1		0	1	2	2	2	2	2	1	0	2	2	2	1	0	2	2	2	2	0	2	2		1	1	1	1	0	0	0	0	1
554	33	3	2	3	2	250000	1	0	2	1	1	0	2	2	1		0	1	2	2	2	2	2	1	0	2	2	2	1	0	2	2	2	1	0	2			1	1	0	0	0	0	0	0	1
555	27	2	4	1	1	400000	1	0	2	1	1		0		0		0	1	2	3	1	1	1	1	0	2	2	2	1	0	2	2	2	1	0	3			1	1	0	0	1	1	1	1	1
556	29	5	2	1	6		1	1	1	2	1	3	1	8	1		0	1	2	2	2	2	2	1	-16	1	1	1	1	0	2	2	2	1	0	1			1	2	0	0	0	0	0	0	1
557	30	3	3	1	6		1	0	2	0	2	0	2	1	1	0	2	1	2	2	2	2	2	1	0	2	2	2	1	0	2	2	2	1	0	2			1	1	0	0	0	0	0	0	1
558	24	1	3	1	6		1	0	2	2	1	2	1	1	1	4	1	1	2	2	2	2	2	1	0	2	2	2	1	0	2	2	2	1	0	2			1	1	0	0	1	1	1	1	1
559	30	3	3	1	6		1	0	2	2	1	1	1	2	1	4	1	1	2	2	2	2	2	1	0	2	2	2	1	0	2	2	2	1	0	1			1	2	0	0	1	2	2	2	1
560	26	4	2	3	2	200000	1	0	2	3	1	0	2		0		0	1	1	2	2	1	1	1	0	2	2	2	1	0	2	2	2	1	0	2			1	1	0	0	0	0	0	0	1
561	20	1	2	3	2	100000	1	0	2	1	1	0	2	1	1		0	1	1	2	2	1	1	1	0	2	2	2	1	0	2	2	2	2	0	2	3		1	1	2	2	0	0	0	0	1
562	20	2	2	3	2	50000	1	0	2	1	1	0	2	2	1	0	2	1	2	2	2	2	2	1	0	2	2	2	1	0	2	2	2	1	0	2			1	1	0	0	0	0	0	0	1
563	23	3	4	3	4	300000	1	0	2	1	1	0	2	1	1		0	1	2	2	2	2	2	1	0	2	2	2	1	0	2	2	2	1	0	2			1	1	0	0	0	0	0	0	1
564	29	3	2	3	6		1	0	2	2	1	0	2	2	1		0	1	2	2	2	2	2	1	0	2	2	2	1	0	2	2	2	2	0	2	2		1	1	1	1	1	2	2	2	1
565	35	6	2	1	2	300000	1	0	2	0	2	0	2	0	2		0	1	1	3	1	1	1	1	0	2	2	2	1	0	2	2	2	1	0	3			1	1	0	0	0	0	0	0	1
566	20	1	4	1	6		0	0	2	2	1	2	1	2	1		0	0	2	2	2	2	2	1	0	2	2	2	1	0	2	2	2	1	0	2			1	1	0	0	1	1	1	1	0
567	18	1	2	3	2	100000	1	0	2	1	1	0	2	1	1		0	1	1	2	2	1	1	1	0	2	2	2	1	0	2	2	2	2	0	2	3		1	1	2	2	0	0	0	0	1
568	24	1	4	1	1	250000	1	0	2	1	1	2	1	3	1		0	1	2	2	2	2	2	1	0	2	2	2	0		0	0	0	1	0	2			1	1	0	0	0	0	0	0	1
569	25	2	4	3	1	500000	1	0	2	1	1	0	2	2	1		0	1	2	2	2	2	2	1	0	2	2	2	1	0	2	2	2	1	0	2			1	1	0	0	0	0	0	0	1
570	20	2	2	3	6		1	0	2	0	2	0	2		0		0	1	0		0	0	0	1	0	2	2	2	1	0	2	2	2	1	0	3			1	1	0	0	0	0	0	0	1
571	29	4	2	1	6		1	0	2	3	1	2	1	3	1		0	1	2	2	2	2	2	0		0	0	0	1	0	2	2	2	1	0	2			1	1	0	0	0	0	0	0	1
572	19	1	3	2	6		1	0	2	2	1	2	1	3	1		0	1	2	2	2	2	2	1	-2	1	1	1	1	-2	1	1	1	1	-2	2			1	1	0	0	0	0	0	0	1
573	25	2	3	1	3	40000	1	0	2	4	1	2	1	3	1		0	1	2	2	2	2	2	1	0	2	2	2	1	0	2	2	2	1	0	1			1	2	0	0	0	0	0	0	1
574	19	2	2	1	6		0	0	2	2	1	2	1	3	1	3	1	0	2	2	2	2	2	1	0	2	2	2	1	0	2	2	2	1	0	2			1	1	0	0	0	0	0	0	0
575	29	3	4	1	1	200000	0	0	2	2	1	2	1		0	3	1	0	2	2	2	2	2	0		0	0	0	1	0	2	2	2	1	0	2			1	1	0	0	0	0	0	0	0
576	23	2	3	3	2	150000	1	0	2	2	1	0	2	1	1		0	1	2	1	1	1	1	1	0	2	2	2	1	0	2	2	2	1	0	1			1	2	0	0	0	0	0	0	1
577	22	1	2	3	2	200000	1	0	2	3	1	1	1	2	1		0	1	2	2	2	2	2	1	0	2	2	2	1	0	2	2	2	2	0	2	2		1	1	1	1	0	0	0	0	1
578	32	4	2	1	6		1	0	2	3	1	2	1	4	1		0	1	2	2	2	2	2	1	-2	1	1	1	1	0	2	2	2	1	0	2			1	1	0	0	0	0	0	0	1
579	18	1	3	3	6		1	0	2	1	1	0	2	1	1		0	1	2	2	2	2	2	1	0	2	2	2	1	0	2	2	2	1	0	2			1	1	0	0	0	0	0	0	1
580	36	1	4	1	3	150000	1	0	2	1	1	0	2	1	1		0	1	1	2	2	1	1	1	0	2	2	2	1	0	2	2	2	1	0	2			1	1	0	0	0	0	0	0	1
581	18	1	3	3	6		0	0	2	0	2		0		0		0	0	1	3	1	1	1	0		0	0	0	1	0	2	2	2	1	0	3			1	1	0	0	0	0	0	0	0
582	18	1	2	1	6		0	0	2	1	1	1	1		0	2	1	0	2	2	2	2	2	1	0	2	2	2	1	0	2	2	2	1	0	2			1	1	0	0	0	0	0	0	0
583	30	4	2	1	6		0	0	2	1	1	1	1	1	1	1	1	0	1	2	2	1	1	1	0	2	2	2	1	0	2	2	2	1	0	2			1	1	0	0	0	0	0	0	0
584	25	2	4	1	1	400000	1	0	2	1	1	2	1	2	1	2	1	1	2	2	2	2	2	1	0	2	2	2	1	0	2	2	2	1	0	2			1	1	0	0	0	0	0	0	1
585	28	4	2	1	6		1	0	2	2	1	1	1	2	1	4	1	1	2	2	2	2	2	1	0	2	2	2	1	0	2	2	2	1	0	2			1	1	0	0	0	0	0	0	1
586	28	4	2	1	6		1	1	1	4	1	2	1	2	1	5	1	1	2	2	2	2	2	1	0	2	2	2	1	0	2	2	2	1	0	2			1	1	0	0	0	0	0	0	1
587	22	2	3	1	6		0	0	2	2	1	2	1	3	1		0	0	2	2	2	2	2	1	0	2	2	2	1	0	2	2	2	1	0	2			1	1	0	0	1	2	2	2	0
588	34	4	3	1	4	300000	1	0	2	1	1	1	1	2	1		0	1	2	2	2	2	2	1	0	2	2	2	0		0	0	0	0					0	0	0	0	1	1	1	1	1
589	39	5	2	1	4	100000	0	0	2	0	2	1	1	1	1		0	0	1	2	2	1	1	1	0	2	2	2	1	0	2	2	2	1	0	2			1	1	0	0	0	0	0	0	0
590	29	3	3	1	6		1	0	2	2	1	3	1	4	1		0	1	2	2	2	2	2	1	0	2	2	2	1	0	2	2	2	1	0	2			1	1	0	0	1	1	1	1	1
591	23	1	4	3	1	400000	1	0	2	1	1	0	2	1	1	2	1	1	1	2	2	1	1	1	0	2	2	2	1	0	2	2	2	1	0	2			1	1	0	0	0	0	0	0	1
592	23	2	4	3	1	500000	1	0	2	0	2	0	2		0		0	1	2	3	1	1	1	1	0	2	2	2	1	0	2	2	2	1	0	3			1	1	0	0	1	1	1	1	1
593	30	8	2	3	4	120000	1	0	2	0	2	0	2	1	1	1	1	1	1	3	1	1	1	1	0	2	2	2	1	0	2	2	2	2	0	3	3		1	1	2	2	0	0	0	0	1
594	27	2	3	1	5	1100000	1	0	2		0	0	2	1	1	1	1	1	0		0	0	0	1	0	2	2	2	1	0	2	2	2	1	0	2			1	1	0	0	0	0	0	0	1
595	20	3	3	1	6		1	0	2	3	1	1	1	3	1		0	1	2	2	2	2	2	1	0	2	2	2	1	0	2	2	2	1	0	2			1	1	0	0	0	0	0	0	1
596	23	2	3	1	6		1	0	2	1	1	1	1		0	2	1	1	2	2	2	2	2	1	0	2	2	2	1	0	2	2	2	1	0	2			1	1	0	0	0	0	0	0	1
597	32	5	2	1	6		1	0	2	2	1	2	1	2	1	3	1	1	2	2	2	2	2	1	0	2	2	2	1	0	2	2	2	1	0	2			1	1	0	0	0	0	0	0	1
598	24	1	4	1	5	300000	1	0	2	2	1	1	1	1	1		0	1	2	2	2	2	2	1	0	2	2	2	1	0	2	2	2	1	0	2			1	1	0	0	0	0	0	0	1
599	28	4	3	1	5	200000	1	1	1	4	1	2	1	4	1	0	2	1	2	2	2	2	2	1	0	2	2	2	1	0	2	2	2	1	0	2			1	1	0	0	1	1	1	1	1
600	19	2	2	3	2	400000	1	0	2	0	2	1	1	2	1		0	1	2	3	1	1	1	1	0	2	2	2	1	0	2	2	2	2	0	3	3		1	1	2	2	0	0	0	0	1
601	18	1	2	4	2	50000	1	0	2	2	1	0	2	2	1		0	1	2	1	1	1	1	1	0	2	2	2	1	0	2	2	2	2	0	1	2		1	2	1	1	0	0	0	0	1
602	29	4	4	3	4	500000	1	0	2	0	2	0	2	1	1	0	2	1	1	3	1	1	1	1	0	2	2	2	1	0	2	2	2	2	0	3	3		1	1	2	2	0	0	0	0	1
603	22	1	4	3	1	500000	0	0	2	1	1	1	1		0		0	0	1	2	2	1	1	1	0	2	2	2	1	0	2	2	2	1	0	2			1	1	0	0	0	0	0	0	0
604	26	5	2	3	2	250000	1	0	2	1	1	1	1		0		0	1	0		0	0	0	1	0	2	2	2	1	0	2	2	2	1	0	2			1	1	0	0	0	0	0	0	1
605	20	1	2	2	2	100000	1	0	2	1	1	0	2	1	1		0	1	1	2	2	1	1	1	0	2	2	2	1	0	2	2	2	2	0	2	3		1	1	2	2	0	0	0	0	1
606	30	6	2	3	2	200000	1	0	2	1	1	1	1	1	1		0	1	1	2	2	1	1	1	0	2	2	2	1	0	2	2	2	1	0	2			1	1	0	0	0	0	0	0	1
607	21	1	3	3	2	150000	1	0	2		0	2	1	3	1		0	1	1	2	2	1	1	1	0	2	2	2	1	0	2	2	2	2	0	1	2		1	2	1	1	1	2	2	2	1
608	39	6	3	1	4	800000	1	0	2	0	2	3	1	3	1		0	1	2	3	1	1	1	1	0	2	2	2	1	0	2	2	2	2	0	3	3		1	1	2	2	0	0	0	0	1
609	24	4	2	3	4	150000	1	0	2	2	1	2	1		0		0	1	1	2	2	1	1	1	0	2	2	2	1	0	2	2	2	2	0	2	2		1	1	1	1	0	0	0	0	1
610	19	1	2	2	6		0	0	2	1	1	2	1	2	1		0	0	2	2	2	2	2	1	0	2	2	2	1	0	2	2	2	2	0	2	3		1	1	2	2	1	2	2	2	0
611	37	5	2	1	6		0	0	2	2	1	2	1	2	1		0	0	2	2	2	2	2	0		0	0	0	1	0	2	2	2	1	0	2			1	1	0	0	0	0	0	0	0
612	28	3	4	2	6		1	0	2	2	1	0	2	3	1		0	1	2	2	2	2	2	1	0	2	2	2	1	0	2	2	2	1	0	2			1	1	0	0	0	0	0	0	1
613	32	7	2	1	2	100000	1	0	2	0	2	0	2	0	2		0	1	2	3	1	1	1	1	0	2	2	2	1	0	2	2	2	1	0	3			1	1	0	0	1	1	1	1	1
614	26	2	2	3	6		1	0	2	0	2	0	2	0	2		0	1	2	3	1	1	1	1	0	2	2	2	1	0	2	2	2	1	0	3			1	1	0	0	0	0	0	0	1
615	18	1	1	3	6		1	0	2	3	1	1	1	0	2		0	1	0		0	0	0	1	0	2	2	2	1	0	2	2	2	1	0	2			1	1	0	0	1	1	1	1	1
616	24	1	2	2	6		1	0	2	0	2	0	2	0	2		0	1	2	2	2	2	2	1	0	2	2	2	1	0	2	2	2	1	0	2			1	1	0	0	1	1	1	1	1
617	34	8	1	1	2	200000	1	0	2	0	2	0	2	0	2		0	1	2	2	2	2	2	1	0	2	2	2	1	0	2	2	2	1	0	2			1	1	0	0	0	0	0	0	1
618	34	6	2	1	6		1	0	2	0	2	0	2	0	2		0	1	2	2	2	2	2	1	0	2	2	2	1	0	2	2	2	1	0	2			1	1	0	0	0	0	0	0	1
619	25	1	4	2	1	500000	0	0	2	0	2	0	2	0	2		0	0	2	2	2	2	2	1	0	2	2	2	1	0	2	2	2	2	0	2	3		1	1	2	2	1	1	1	1	0
620	32	8	2	1	6		1	0	2	2	1	0	2	0	2		0	1	0		0	0	0	1	0	2	2	2	0		0	0	0	1	0	1			1	2	0	0	0	0	0	0	1
621	23	6	1	1	6		1	0	2	0	2	0	2	0	2		0	1	1	2	2	1	1	1	0	2	2	2	1	0	2	2	2	1	0	2			1	1	0	0	0	0	0	0	1
622	23	1	2	3	6		1	0	2	2	1	0	2	0	2		0	1	2	2	2	2	2	1	0	2	2	2	1	0	2	2	2	1	0	2			1	1	0	0	1	1	1	1	1
623	21	1	3	3	6		1	0	2	0	2	0	2	0	2		0	1	2	2	2	2	2	1	-5	1	1	1	1	-5	1	1	1	1	-5	2			1	1	0	0	1	1	1	1	1
624	26	4	3	1	2	300000	1	1	1	1	1	0	2	0	2		0	1	0		0	0	0	1	0	2	2	2	1	0	2	2	2	1	0	1			1	2	0	0	1	1	1	1	1
625	28	9	1	1	6		1	0	2	0	2	0	2	0	2		0	1	1	2	2	1	1	1	0	2	2	2	1	0	2	2	2	1	0	2			1	1	0	0	1	1	1	1	1
626	19	1	2	3	6		1	0	2	0	2	0	2	0	2		0	1	2	2	2	2	2	1	0	2	2	2	1	0	2	2	2	1	0	2			1	1	0	0	0	0	0	0	1
627	39	6	2	1	6		1	0	2	0	2	0	2	0	2		0	1	2	3	1	1	1	1	0	2	2	2	1	-4	1	1	1	1	-4	3			1	1	0	0	0	0	0	0	1
628	36	6	3	1	6		1	0	2	0	2	0	2	0	2		0	1	2	2	2	2	2	1	0	2	2	2	1	0	2	2	2	1	0	2			1	1	0	0	1	1	1	1	1
629	42	10	2	1	2	150000	1	0	2	0	2	0	2	0	2		0	1	1	2	2	1	1	1	0	2	2	2	1	0	2	2	2	1	0	2			1	1	0	0	1	1	1	1	1
630	25	1	3	2	6		1	0	2	0	2	0	2	0	2		0	1	1	3	1	1	1	1	0	2	2	2	1	0	2	2	2	1	0	3			1	1	0	0	0	0	0	0	1
631	23	4	3	1	6		1	0	2	0	2	0	2	0	2		0	1	2	2	2	2	2	1	0	2	2	2	1	0	2	2	2	1	0	2			1	1	0	0	1	1	1	1	1
632	19	1	3	3	4	300000	1	0	2	0	2	0	2	0	2		0	1	2	2	2	2	2	1	0	2	2	2	1	0	2	2	2	1	0	2			1	1	0	0	1	1	1	1	1
633	27	4	1	1	6		1	0	2	0	2	0	2	0	2		0	1	2	2	2	2	2	1	0	2	2	2	0		0	0	0	0					0	0	0	0	1	1	1	1	1
634	22	3	2	3	5	350000	1	0	2	1	1	0	2	0	2		0	1	2	2	2	2	2	1	0	2	2	2	1	0	2	2	2	1	0	2			1	1	0	0	0	0	0	0	1
635	19	1	2	3	6		1	0	2	0	2	0	2	0	2		0	1	1	2	2	1	1	1	0	2	2	2	1	0	2	2	2	1	0	2			1	1	0	0	0	0	0	0	1
636	21	1	3	3	1	300000	1	0	2	0	2	0	2	0	2		0	1	2	2	2	2	2	1	0	2	2	2	1	0	2	2	2	2	0	2	2		1	1	1	1	0	0	0	0	1
637	20	1	3	3	6		1	0	2	0	2	0	2	0	2		0	1	2	2	2	2	2	1	0	2	2	2	1	0	2	2	2	1	0	2			1	1	0	0	0	0	0	0	1
638	32	2	2	1	6		1	0	2	0	2	0	2	0	2		0	1	2	2	2	2	2	1	0	2	2	2	1	0	2	2	2	1	0	2			1	1	0	0	0	0	0	0	1
639	35	4	2	1	5	180000	0	0	2	1	1	2	1		0		0	0	2	2	2	2	2	1	0	2	2	2	1	0	2	2	2	1	0	2			1	1	0	0	0	0	0	0	0
640	20	3	2	1	6		1	0	2	2	1	2	1	3	1		0	1	2	2	2	2	2	1	0	2	2	2	1	-4	1	1	1	1	-4	2			1	1	0	0	0	0	0	0	1
641	32	5	2	1	6		1	2	1	4	1	5	1	5	1		0	1	2	2	2	2	2	0		0	0	0	1	0	2	2	2	1	0	2			1	1	0	0	0	0	0	0	1
642	23	4	2	3	2	300000	1	0	2	1	1	3	1		0		0	1	2	2	2	2	2	1	0	2	2	2	1	0	2	2	2	1	0	2			1	1	0	0	1	2	2	2	1
643	18	1	2	3	2	50000	1	0	2	1	1	1	1	1	1		0	1	1	2	2	1	1	1	0	2	2	2	1	0	2	2	2	0					0	0	0	0	0	0	0	0	1
644	35	6	2	3	2	500000	1	0	2	1	1	0	2	1	1		0	1	1	2	2	1	1	1	0	2	2	2	1	0	2	2	2	0					0	0	0	0	0	0	0	0	1
645	18	1	2	3	2	100000	1	0	2	1	1	1	1	1	1		0	1	1	3	1	1	1	1	0	2	2	2	1	0	2	2	2	0					0	0	0	0	0	0	0	0	1
646	24	1	4	3	1	45000	1	0	2	2	1	1	1	2	1		0	1	2	2	2	2	2	1	0	2	2	2	1	0	2	2	2	0					0	0	0	0	0	0	0	0	1
647	28	5	2	1	6		1	0	2	4	1	3	1	4	1	0	2	1	2	1	1	1	1	1	0	2	2	2	1	0	2	2	2	1	0	1			1	2	0	0	0	0	0	0	1
648	19	1	3	1	5	50000	0	0	2	2	1	2	1	2	1		0	0	2	2	2	2	2	1	0	2	2	2	1	0	2	2	2	1	0	2			1	1	0	0	0	0	0	0	0
649	36	6	2	1	6		1	0	2		0		0		0		0	1	1	2	2	1	1	0		0	0	0	1	0	2	2	2	1	0	2			1	1	0	0	0	0	0	0	1
650	21	1	2	1	6		1	0	2	3	1	0	2	1	1		0	1	2	2	2	2	2	1	0	2	2	2	1	0	2	2	2	1	0	2			1	1	0	0	1	1	1	1	1
651	27	4	4	3	2	400000	1	0	2	0	2	1	1	2	1		0	1	2	3	1	1	1	1	0	2	2	2	1	0	2	2	2	0					0	0	0	0	0	0	0	0	1
652	19	1	2	3	4	100000	0	0	2	0	2	0	2	2	1		0	0	2	3	1	1	1	1	0	2	2	2	1	0	2	2	2	0					0	0	0	0	0	0	0	0	0
653	20	3	4	3	6		1	0	2	3	1	4	1	3	1		0	1	2	2	2	2	2	1	0	2	2	2	1	0	2	2	2	0					0	0	0	0	1	1	1	1	1
654	23	3	3	3	2	150000	1	0	2	2	1	0	2	2	1		0	1	2	2	2	2	2	1	0	2	2	2	1	0	2	2	2	0					0	0	0	0	0	0	0	0	1
655	26	4	2	3	2	250000	1	0	2	1	1	0	2	1	1		0	1	2	2	2	2	2	1	0	2	2	2	1	0	2	2	2	0					0	0	0	0	0	0	0	0	1
656	24	2	3	3	4	250000	1	0	2	1	1	1	1		0		0	1	2	2	2	2	2	1	0	2	2	2	1	0	2	2	2	0					0	0	0	0	0	0	0	0	1
657	23	1	2	3	2	150000	1	0	2	1	1	0	2		0		0	1	1	2	2	1	1	1	0	2	2	2	1	0	2	2	2	0					0	0	0	0	1	1	1	1	1
658	20	2	2	3	4	100000	1	0	2	1	1	0	2	1	1		0	1	1	2	2	1	1	1	-12	1	1	1	1	0	2	2	2	0					0	0	0	0	1	1	1	1	1
659	38	5	2	1	6		1	0	2	2	1	1	1	2	1		0	1	2	2	2	2	2	1	0	2	2	2	1	0	2	2	2	1	0	2			1	1	0	0	0	0	0	0	1
660	34	7	3	1	4	300000	1	0	2	0	2		0	2	1		0	1	2	3	1	1	1	0		0	0	0	1	0	2	2	2	1	0	3			1	1	0	0	0	0	0	0	1
661	27	4	2	3	2	200000	1	0	2	1	1	0	2	1	1		0	1	1	2	2	1	1	1	0	2	2	2	1	0	2	2	2	0					0	0	0	0	0	0	0	0	1
662	23	3	2	1	6		1	0	2	2	1	3	1	2	1		0	1	2	2	2	2	2	1	0	2	2	2	1	0	2	2	2	1	0	2			1	1	0	0	0	0	0	0	1
663	19	1	3	3	6		0	0	2	2	1	2	1	2	1		0	0	2	2	2	2	2	0		0	0	0	1	0	2	2	2	1	0	2			1	1	0	0	1	1	1	1	0
664	23	1	3	1	6		0	1	1	4	1	1	1	4	1		0	0	2	2	2	2	2	1	-14	1	1	1	1	0	2	2	2	1	0	1			1	2	0	0	0	0	0	0	0
665	27	3	3	1	4	250000	1	0	2	1	1	2	1	2	1		0	1	2	2	2	2	2	0		0	0	0	0		0	0	0	1	-6	3			1	1	0	0	0	0	0	0	1
666	23	2	2	1	4	100000	1	0	2	1	1	1	1	1	1		0	1	2	2	2	2	2	1	0	2	2	2	1	0	2	2	2	1	0	2			1	1	0	0	0	0	0	0	1
667	26	5	3	1	6		1	0	2	0	2	1	1		0		0	1	1	3	1	1	1	0		0	0	0	1	0	2	2	2	1	0	3			1	1	0	0	0	0	0	0	1
668	31	2	4	1	1	500000	1	0	2	2	1	1	1	1	1		0	1	2	2	2	2	2	1	0	2	2	2	1	0	2	2	2	1	0	2			1	1	0	0	0	0	0	0	1
669	40	6	2	1	6		1	0	2		0	1	1		0	0	2	1	1	2	2	1	1	0		0	0	0	1	0	2	2	2	1	0	2			1	1	0	0	1	2	2	2	1
670	32	5	4	1	1	500000	1	0	2	3	1	2	1	4	1	4	1	1	2	2	2	2	2	0		0	0	0	1	0	2	2	2	1	0	2			1	1	0	0	1	2	2	2	1
671	40	8	1	1	6		1	0	2	2	1	2	1	2	1		0	1	2	2	2	2	2	0		0	0	0	1	0	2	2	2	1	0	2			1	1	0	0	0	0	0	0	1
672	34	9	2	1	6		1	2	1	4	1	5	1	5	1		0	1	2	2	2	2	2	0		0	0	0	1	0	2	2	2	1	0	2			1	1	0	0	0	0	0	0	1
673	28	4	3	1	6		1	0	2	2	1	1	1	1	1		0	1	2	2	2	2	2	0		0	0	0	1	0	2	2	2	1	0	2			1	1	0	0	1	1	1	1	1
674	20	1	3	1	6		1	0	2	1	1	2	1	2	1		0	1	2	2	2	2	2	1	0	2	2	2	1	0	2	2	2	1	0	2			1	1	0	0	1	1	1	1	1
675	23	2	3	1	1	300000	1	1	1		0	1	1		0		0	1	1	2	2	1	1	1	0	2	2	2	1	0	2	2	2	1	0	2			1	1	0	0	0	0	0	0	1
676	20	2	2	3	2	400000	1	0	2	2	1	1	1	2	1		0	1	0		0	0	0	1	0	2	2	2	1	0	2	2	2	0					0	0	0	0	1	2	2	2	1
677	30	4	2	3	2	200000	1	0	2	1	1	1	1	2	1		0	1	2	2	2	2	2	1	0	2	2	2	1	0	2	2	2	0					0	0	0	0	0	0	0	0	1
678	18	1	2	3	2	50000	1	0	2	2	1	0	2	2	1		0	1	2	2	2	2	2	1	0	2	2	2	1	0	2	2	2	0					0	0	0	0	1	1	1	1	1
679	32	4	2	3	6		1	0	2	1	1	2	1	2	1		0	1	2	2	2	2	2	1	0	2	2	2	1	0	2	2	2	0					0	0	0	0	0	0	0	0	1
680	29	4	2	3	2	300000	1	0	2	0	2	1	1		0		0	1	2	3	1	1	1	1	0	2	2	2	1	0	2	2	2	0					0	0	0	0	1	1	1	1	1
681	27	1	4	2	1	400000	0	0	2	3	1	2	1	4	1		0	0	2	2	2	2	2	1	0	2	2	2	1	0	2	2	2	0					0	0	0	0	1	1	1	1	0
682	33	2	4	3	1	500000	1	0	2	3	1	2	1	2	1		0	1	2	2	2	2	2	1	0	2	2	2	1	0	2	2	2	0					0	0	0	0	1	2	2	2	1
683	22	3	2	1	4	100000	1	0	2	1	1	2	1	2	1		0	1	2	2	2	2	2	0		0	0	0	1	0	2	2	2	1	0	2			1	1	0	0	0	0	0	0	1
684	27	3	3	1	6		1	0	2	0	2	0	2	1	1		0	1	1	3	1	1	1	1	0	2	2	2	1	0	2	2	2	1	0	3			1	1	0	0	0	0	0	0	1
685	25	1	3	1	6		1	0	2	2	1	4	1	4	1		0	1	2	2	2	2	2	1	0	2	2	2	1	0	2	2	2	1	0	2			1	1	0	0	0	0	0	0	1
686	20	1	3	1	6		0	0	2	1	1	1	1	0	2		0	0	1	2	2	1	1	1	0	2	2	2	1	0	2	2	2	1	0	2			1	1	0	0	0	0	0	0	0
687	25	2	3	1	1	150000	1	0	2	1	1	2	1	2	1		0	1	2	2	2	2	2	1	0	2	2	2	1	0	2	2	2	1	0	2			1	1	0	0	0	0	0	0	1
688	25	3	3	1	6		1	0	2	1	1	0	2	2	1		0	1	2	2	2	2	2	1	0	2	2	2	1	0	2	2	2	1	0	2			1	1	0	0	0	0	0	0	1
689	34	3	3	1	6		1	0	2	2	1	3	1	1	1		0	1	2	2	2	2	2	1	0	2	2	2	1	0	2	2	2	1	0	2			1	1	0	0	0	0	0	0	1
690	34	4	2	1	4	200000	1	0	2	0	2	0	2	0	2		0	1	2	2	2	2	2	1	0	2	2	2	1	0	2	2	2	1	0	2			1	1	0	0	1	2	2	2	1
691	30	3	2	3	6		1	0	2	0	2	0	2	0	2		0	1	2	2	2	2	2	1	0	2	2	2	1	0	2	2	2	1	0	2			1	1	0	0	0	0	0	0	1
692	25	2	2	3	2	50000	1	0	2	3	1	0	2	0	2		0	1	0		0	0	0	1	0	2	2	2	1	0	2	2	2	1	0	1			1	2	0	0	1	1	1	1	1
693	28	2	3	1	6		1	0	2	1	1	0	2	0	2		0	1	2	2	2	2	2	1	0	2	2	2	1	0	2	2	2	2	0	2	3		1	1	2	2	1	1	1	1	1
694	17	1	3	2	6		1	0	2	0	2	0	2	0	2		0	1	2	2	2	2	2	1	0	2	2	2	1	0	2	2	2	2	0	2	3		1	1	2	2	0	0	0	0	1
695	20	1	3	3	6		1	0	2	0	2	0	2	0	2		0	1	2	2	2	2	2	1	0	2	2	2	1	0	2	2	2	1	0	2			1	1	0	0	0	0	0	0	1
696	29	4	2	1	2	100000	1	0	2	0	2	0	2	0	2		0	1	2	2	2	2	2	1	0	2	2	2	1	-4	1	1	1	1	-4	2			1	1	0	0	0	0	0	0	1
697	16	1	3	2	6		1	0	2	0	2	0	2	0	2		0	1	2	2	2	2	2	1	0	2	2	2	1	0	2	2	2	1	0	2			1	1	0	0	1	1	1	1	1
698	21	2	2	3	2	100000	1	0	2	0	2	0	2	0	2		0	1	2	2	2	2	2	1	0	2	2	2	1	0	2	2	2	1	0	2			1	1	0	0	0	0	0	0	1
699	20	3	2	3	6		1	0	2	2	1	0	2	0	2		0	1	2	1	1	1	1	1	0	2	2	2	1	0	2	2	2	1	0	1			1	2	0	0	0	0	0	0	1
700	28	3	2	3	2	100000	1	0	2	0	2	0	2	0	2		0	1	1	2	2	1	1	1	0	2	2	2	1	0	2	2	2	1	0	2			1	1	0	0	1	1	1	1	1
701	28	2	3	3	4	300000	1	0	2	2	1	0	2	2	1		0	1	2	1	1	1	1	1	0	2	2	2	1	0	2	2	2	1	0	1			1	2	0	0	0	0	0	0	1
702	26	4	2	1	6		1	0	2	0	2	0	2	0	2		0	1	2	2	2	2	2	1	0	2	2	2	1	0	2	2	2	1	0	2			1	1	0	0	0	0	0	0	1
703	25	4	2	3	2	100000	1	0	2	0	2	0	2	0	2		0	1	2	2	2	2	2	1	0	2	2	2	1	0	2	2	2	1	0	2			1	1	0	0	0	0	0	0	1
704	18	1	2	3	2	100000	1	0	2	0	2	0	2	0	2		0	1	2	2	2	2	2	1	0	2	2	2	1	0	2	2	2	1	0	2			1	1	0	0	0	0	0	0	1
705	16	1	2	3	2	50000	1	0	2	0	2	0	2	0	2		0	1	2	1	1	1	1	1	0	2	2	2	1	0	2	2	2	2	0	1	3		1	2	2	2	1	1	1	1	1
706	31	4	3	1	4	300000	1	1	1	0	2	0	2	0	2		0	1	2	1	1	1	1	1	0	2	2	2	1	0	2	2	2	1	0	1			1	2	0	0	0	0	0	0	1
707	18	1	4	2	4	150000	1	0	2	1	1	0	2	3	1		0	1	2	2	2	2	2	1	0	2	2	2	1	0	2	2	2	0					0	0	0	0	1	1	1	1	1
708	22	3	3	3	2	50000	1	0	2	1	1	1	1		0		0	1	2	2	2	2	2	1	0	2	2	2	1	0	2	2	2	0					0	0	0	0	1	1	1	1	1
709	19	1	3	2	6		1	0	2	1	1	0	2		0		0	1	1	2	2	1	1	1	0	2	2	2	1	0	2	2	2	0					0	0	0	0	0	0	0	0	1
710	29	3	4	1	1	400000	1	0	2	2	1	2	1	4	1		0	1	2	2	2	2	2	0		0	0	0	1	0	2	2	2	1	0	2			1	1	0	0	0	0	0	0	1
711	30	4	2	1	6		1	0	2	2	1	2	1	2	1		0	1	1	3	1	1	1	1	0	2	2	2	1	0	2	2	2	1	0	1			1	2	0	0	0	0	0	0	1
712	18	1	3	1	6		1	0	2	2	1	3	1	3	1		0	1	2	2	2	2	2	1	0	2	2	2	1	0	2	2	2	1	0	2			1	1	0	0	0	0	0	0	1
713	23	3	3	1	6		0	0	2	1	1	1	1	1	1	1	1	0	1	2	2	1	1	1	0	2	2	2	1	0	2	2	2	1	0	2			1	1	0	0	0	0	0	0	0
714	28	3	2	1	6		1	0	2	1	1	2	1		0		0	1	1	3	1	1	1	1	0	2	2	2	1	0	2	2	2	1	0	2			1	1	0	0	0	0	0	0	1
715	20	3	3	1	2	500000	1	0	2		0	0	2		0		0	1	1	2	2	1	1	1	0	2	2	2	1	0	2	2	2	0					0	0	0	0	0	0	0	0	1
716	19	2	2	3	2	150000	1	0	2	3	1	1	1	3	1		0	1	0		0	0	0	1	0	2	2	2	1	0	2	2	2	0					0	0	0	0	0	0	0	0	1
717	35	4	4	1	1	300000	1	0	2	2	1	1	1	2	1		0	1	2	2	2	2	2	1	0	2	2	2	1	0	2	2	2	1	0	2			1	1	0	0	0	0	0	0	1
718	17	1	3	2	6		1	0	2		0	1	1	2	1		0	1	1	2	2	1	1	1	0	2	2	2	1	0	2	2	2	1	0	2			1	1	0	0	1	2	2	2	1
719	23	1	3	1	6		1	0	2	0	2	0	2	2	1		0	1	2	3	1	1	1	1	0	2	2	2	1	0	2	2	2	1	0	3			1	1	0	0	1	1	1	1	1
720	19	1	3	1	5	200000	1	0	2	2	1	1	1		0		0	1	2	2	2	2	2	1	0	2	2	2	1	0	2	2	2	1	0	2			1	1	0	0	1	1	1	1	1
721	19	1	4	1	6		1	0	2	1	1	0	2	2	1		0	1	1	2	2	1	1	1	-4	1	1	1	1	0	2	2	2	1	0	2			1	1	0	0	0	0	0	0	1
722	22	1	3	2	1	150000	1	0	2		0	0	2	1	1		0	1	2	2	2	2	2	1	0	2	2	2	1	0	2	2	2	1	0	2			1	1	0	0	0	0	0	0	1
723	36	5	2	1	6		0	0	2	2	1	2	1	4	1		0	0	2	2	2	2	2	1	0	2	2	2	1	0	2	2	2	1	0	1			1	2	0	0	0	0	0	0	0
724	27	3	3	1	6		1	0	2	0	2	1	1		0		0	1	1	3	1	1	1	1	0	2	2	2	1	0	2	2	2	1	0	3			1	1	0	0	0	0	0	0	1
725	20	2	2	2	4	200000	1	0	2	0	2	1	1		0		0	1	1	2	2	1	1	1	0	2	2	2	1	0	2	2	2	0					0	0	0	0	0	0	0	0	1
726	24	3	2	3	2	350000	1	0	2	2	1	1	1	2	1		0	1	2	2	2	2	2	1	0	2	2	2	1	0	2	2	2	0					0	0	0	0	1	1	1	1	1
727	30	1	3	3	4	400000	1	0	2	2	1		0		0		0	1	2	2	2	2	2	1	0	2	2	2	1	0	2	2	2	0					0	0	0	0	0	0	0	0	1
728	27	2	4	3	1	800000	1	0	2	2	1	0	2	2	1		0	1	2	2	2	2	2	1	0	2	2	2	1	0	2	2	2	0					0	0	0	0	1	2	2	2	1
729	35	8	1	3	2	400000	1	0	2	0	2	1	1		0		0	1	1	3	1	1	1	1	0	2	2	2	1	0	2	2	2	1	0	3			1	1	0	0	0	0	0	0	1
730	20	1	3	3	2	250000	1	0	2	2	1	2	1	3	1		0	1	2	2	2	2	2	1	0	2	2	2	1	0	2	2	2	0					0	0	0	0	1	1	1	1	1
731	24	2	4	3	1	500000	1	0	2	2	1	0	2		0	0	2	1	2	2	2	2	2	1	0	2	2	2	1	0	2	2	2	1	0	2			1	1	0	0	1	1	1	1	1
732	22	2	2	3	4	300000	1	0	2	1	1	0	2		0		0	1	1	2	2	1	1	1	0	2	2	2	1	0	2	2	2	1	0	2			1	1	0	0	0	0	0	0	1
733	21	1	4	3	1	200000	1	0	2	4	1	1	1	4	1	0	2	1	2	1	1	1	1	1	-6	1	1	1	1	0	2	2	2	1	0	1			1	2	0	0	1	1	1	1	1
734	20	2	2	3	2	300000	1	0	2	1	1	1	1	2	1		0	1	2	2	2	2	2	1	0	2	2	2	1	0	2	2	2	1	0	2			1	1	0	0	0	0	0	0	1
735	18	1	2	3	2	200000	1	0	2	0	2	2	1	1	1	0	2	1	1	3	1	1	1	1	0	2	2	2	0		0	0	0	0					0	0	0	0	0	0	0	0	1
736	19	2	2	3	2	250000	0	0	2	2	1	2	1		0	2	1	0	1	2	2	1	1	1	0	2	2	2	1	0	2	2	2	0					0	0	0	0	1	1	1	1	0
737	25	4	3	2	3	100000	1	0	2	1	1	2	1		0		0	1	2	2	2	2	2	1	0	2	2	2	1	0	2	2	2	1	0	2			1	1	0	0	0	0	0	0	1
738	24	3	3	1	6		1	0	2	3	1		0		0		0	1	2	2	2	2	2	1	0	2	2	2	1	0	2	2	2	1	0	2			1	1	0	0	1	1	1	1	1
739	44	3	3	1	6		1	1	1	3	1	2	1	4	1		0	1	2	2	2	2	2	1	0	2	2	2	1	0	2	2	2	1	0	2			1	1	0	0	0	0	0	0	1
740	30	3	3	1	4	200000	1	0	2	5	1	4	1	6	1		0	1	2	2	2	2	2	1	0	2	2	2	1	0	2	2	2	1	0	2			1	1	0	0	0	0	0	0	1
741	22	3	3	3	2	250000	1	0	2	2	1		0		0		0	1	2	2	2	2	2	1	0	2	2	2	1	0	2	2	2	1	0	2			1	1	0	0	0	0	0	0	1
742	27	3	2	3	2	500000	1	0	2	3	1	0	2	2	1		0	1	2	2	2	2	2	1	0	2	2	2	1	0	2	2	2	0					0	0	0	0	0	0	0	0	1
743	38	9	2	1	6		1	0	2	1	1	1	1	2	1		0	1	2	2	2	2	2	0		0	0	0	1	0	2	2	2	1	0	2			1	1	0	0	0	0	0	0	1
744	18	1	3	2	2	50000	1	0	2	2	1	2	1	4	1		0	1	2	2	2	2	2	1	0	2	2	2	1	0	2	2	2	1	0	2			1	1	0	0	0	0	0	0	1
745	25	4	2	3	2	200000	1	0	2	1	1	0	2	1	1		0	1	1	2	2	1	1	1	0	2	2	2	1	0	2	2	2	0					0	0	0	0	0	0	0	0	1
746	25	2	4	1	5	200000	1	0	2	2	1	1	1	1	1	0	2	1	2	2	2	2	2	1	0	2	2	2	1	0	2	2	2	1	0	2			1	1	0	0	0	0	0	0	1
747	31	4	2	1	4	300000	1	0	2	1	1	1	1	1	1		0	1	2	2	2	2	2	1	0	2	2	2	1	0	2	2	2	1	0	2			1	1	0	0	1	2	2	2	1
748	28	5	2	1	6		1	0	2	2	1	0	2	2	1		0	1	2	2	2	2	2	1	0	2	2	2	1	0	2	2	2	1	0	2			1	1	0	0	0	0	0	0	1
749	35	6	3	1	6		0	0	2	1	1	2	1	4	1		0	0	2	3	1	1	1	0		0	0	0	1	0	2	2	2	1	0	2			1	1	0	0	0	0	0	0	0
750	19	2	2	1	6		1	0	2	1	1	1	1	1	1		0	1	1	2	2	1	1	1	0	2	2	2	1	0	2	2	2	1	0	2			1	1	0	0	0	0	0	0	1
751	22	1	3	1	6		1	1	1	4	1	2	1	4	1	0	2	1	2	2	2	2	2	1	0	2	2	2	1	0	2	2	2	1	0	1			1	2	0	0	1	2	2	2	1
752	23	2	2	1	6		1	0	2	1	1	1	1	1	1		0	1	1	2	2	1	1	1	0	2	2	2	1	0	2	2	2	1	0	2			1	1	0	0	1	1	1	1	1
753	20	4	2	1	6		0	0	2	0	2	3	1		0	0	2	0	2	3	1	1	1	1	0	2	2	2	1	0	2	2	2	1	0	3			1	1	0	0	0	0	0	0	0
754	17	1	2	2	6		1	2	1	3	1	2	1		0	0	2	1	1	2	2	1	1	1	0	2	2	2	1	0	2	2	2	1	0	1			1	2	0	0	0	0	0	0	1
755	18	1	3	1	6		1	0	2	2	1		0	4	1		0	1	2	2	2	2	2	1	0	2	2	2	1	-4	1	1	1	1	-4	2			1	1	0	0	0	0	0	0	1
756	24	2	3	1	6		0	0	2	4	1	2	1	3	1		0	0	2	2	2	2	2	1	0	2	2	2	1	0	2	2	2	1	0	2			1	1	0	0	1	2	2	2	0
757	19	1	3	3	6		1	1	1	2	1	0	2	0	2		0	1	2	1	1	1	1	1	0	2	2	2	1	0	2	2	2	1	0	1			1	2	0	0	0	0	0	0	1
758	24	4	1	3	2	50000	1	0	2	1	1	0	2	0	2		0	1	2	2	2	2	2	1	0	2	2	2	1	0	2	2	2	1	0	2			1	1	0	0	1	1	1	1	1
759	30	1	3	3	1	400000	1	0	2	0	2	0	2	0	2		0	1	2	2	2	2	2	1	0	2	2	2	1	0	2	2	2	1	0	2			1	1	0	0	1	1	1	1	1
760	20	1	3	3	6		1	0	2	2	1	0	2	0	2		0	1	2	2	2	2	2	1	0	2	2	2	1	0	2	2	2	1	0	2			1	1	0	0	0	0	0	0	1
761	25	3	3	3	2	100000	1	0	2	0	2	0	2	0	2		0	1	2	2	2	2	2	1	0	2	2	2	1	0	2	2	2	1	0	2			1	1	0	0	0	0	0	0	1
762	36	6	1	1	2	100000	1	0	2	0	2	0	2	0	2		0	1	1	3	1	1	1	1	0	2	2	2	1	0	2	2	2	1	0	3			1	1	0	0	1	1	1	1	1
763	23	3	3	3	6		1	0	2	0	2	0	2	0	2		0	1	2	2	2	2	2	1	0	2	2	2	1	0	2	2	2	1	0	2			1	1	0	0	1	1	1	1	1
764	25	1	3	3	6		1	0	2	1	1	0	2	0	2		0	1	2	2	2	2	2	1	0	2	2	2	1	0	2	2	2	1	0	2			1	1	0	0	0	0	0	0	1
765	19	1	2	3	2	100000	1	0	2	2	1	0	2	0	2		0	1	2	2	2	2	2	1	0	2	2	2	1	0	2	2	2	1	0	2			1	1	0	0	1	1	1	1	1
766	33	5	3	1	4	300000	1	0	2	0	2	0	2	0	2		0	1	2	2	2	2	2	1	0	2	2	2	1	0	2	2	2	1	0	2			1	1	0	0	1	1	1	1	1
767	20	3	3	3	6		1	0	2	1	1	0	2	0	2		0	1	2	2	2	2	2	1	0	2	2	2	1	0	2	2	2	1	0	2			1	1	0	0	0	0	0	0	1
768	20	3	3	3	2	50000	1	0	2	0	2	0	2	0	2		0	1	1	3	1	1	1	1	0	2	2	2	1	0	2	2	2	1	0	3			1	1	0	0	0	0	0	0	1
769	23	2	2	3	6		1	0	2	0	2	0	2	1	1		0	1	1	2	2	1	1	1	-8	1	1	1	1	0	2	2	2	1	0	2			1	1	0	0	1	1	1	1	1
770	20	4	2	1	3	200000	0	0	2	2	1	3	1	3	1		0	0	2	2	2	2	2	1	0	2	2	2	1	0	2	2	2	1	0	2			1	1	0	0	1	1	1	1	0
771	21	3	2	1	6		1	0	2	2	1	1	1	2	1		0	1	2	2	2	2	2	1	0	2	2	2	1	0	2	2	2	1	0	2			1	1	0	0	1	1	1	1	1
772	25	3	3	3	2	200000	1	0	2	1	1	2	1	2	1		0	1	2	2	2	2	2	1	0	2	2	2	1	0	2	2	2	0					0	0	0	0	0	0	0	0	1
773	23	4	2	3	2	250000	1	0	2	1	1	2	1		0		0	1	2	2	2	2	2	1	0	2	2	2	1	0	2	2	2	0					0	0	0	0	0	0	0	0	1
774	24	2	3	3	4	350000	1	0	2	0	2	2	1	2	1		0	1	2	3	1	1	1	1	0	2	2	2	1	0	2	2	2	0					0	0	0	0	0	0	0	0	1
775	35	6	3	1	4	200000	1	0	2	0	2	0	2	0	2		0	1	2	2	2	2	2	1	0	2	2	2	1	0	2	2	2	1	0	2			1	1	0	0	0	0	0	0	1
776	20	3	2	3	6		1	0	2	0	2	0	2	0	2		0	1	1	2	2	1	1	1	0	2	2	2	1	0	2	2	2	1	0	2			1	1	0	0	0	0	0	0	1
777	28	7	1	1	6		1	0	2	0	2	0	2	0	2	0	2	1	1	3	1	1	1	1	-2	1	1	1	1	-2	1	1	1	1	-2	3			1	1	0	0	1	1	1	1	1
778	17	1	2	1	6		0	0	2	1	1	1	1	1	1		0	0	1	2	2	1	1	1	0	2	2	2	1	0	2	2	2	1	0	2			1	1	0	0	0	0	0	0	0
779	19	1	3	1	6		1	0	2	1	1	1	1		0		0	1	2	2	2	2	2	1	0	2	2	2	1	0	2	2	2	1	0	2			1	1	0	0	0	0	0	0	1
780	32	4	2	1	5	300000	1	0	2	2	1	5	1	5	1		0	1	2	2	2	2	2	1	0	2	2	2	1	0	2	2	2	1	0	2			1	1	0	0	0	0	0	0	1
781	18	1	2	3	2	250000	1	0	2	1	1	0	2	1	1	0	2	1	1	2	2	1	1	1	0	2	2	2	1	0	2	2	2	1	0	2			1	1	0	0	1	1	1	1	1
782	23	3	3	3	4	250000	1	0	2	2	1	2	1		0		0	1	2	2	2	2	2	1	0	2	2	2	1	0	2	2	2	0					0	0	0	0	0	0	0	0	1
783	38	6	2	1	6		1	0	2	2	1	2	1	3	1		0	1	1	2	2	1	1	1	0	2	2	2	1	0	2	2	2	1	0	2			1	1	0	0	0	0	0	0	1
784	25	5	2	6	3	100000	1	0	2	1	1	2	1	2	1		0	1	2	2	2	2	2	1	0	2	2	2	1	0	2	2	2	1	0	2			1	1	0	0	1	1	1	1	1
785	21	2	2	2	6		1	0	2	2	1	1	1	2	1		0	1	2	2	2	2	2	0		0	0	0	1	0	2	2	2	1	0	2			1	1	0	0	1	2	2	2	1
786	17	1	3	2	6		1	0	2	2	1	2	1	3	1		0	1	2	2	2	2	2	1	0	2	2	2	1	0	2	2	2	1	0	2			1	1	0	0	0	0	0	0	1
787	23	2	3	1	6		1	1	1	4	1	5	1	4	1	0	2	1	2	2	2	2	2	1	0	2	2	2	1	0	2	2	2	1	0	1			1	2	0	0	0	0	0	0	1
788	21	1	3	2	6		1	0	2	1	1	1	1	1	1		0	1	2	2	2	2	2	1	0	2	2	2	1	0	2	2	2	1	0	2			1	1	0	0	0	0	0	0	1
789	28	2	4	1	1	150000	1	0	2	2	1	0	2	3	1		0	1	2	2	2	2	2	1	0	2	2	2	1	0	2	2	2	1	0	2			1	1	0	0	0	0	0	0	1
790	18	1	2	3	2	150000	1	0	2	2	1	1	1		0		0	1	2	2	2	2	2	1	0	2	2	2	1	0	2	2	2	1	0	2			1	1	0	0	0	0	0	0	1
791	25	2	2	3	4	300000	1	0	2	1	1	0	2	1	1		0	1	2	2	2	2	2	1	0	2	2	2	1	0	2	2	2	1	0	2			1	1	0	0	1	1	1	1	1
792	24	3	3	3	2	300000	1	0	2	4	1	0	2	0	2		0	1	1	2	2	1	1	1	0	2	2	2	1	0	2	2	2	1	0	1			1	2	0	0	0	0	0	0	1
793	20	3	3	3	2	150000	1	0	2	1	1	1	1	2	1		0	1	2	2	2	2	2	1	0	2	2	2	1	0	2	2	2	1	0	2			1	1	0	0	1	1	1	1	1
794	24	4	2	3	2	300000	1	0	2	4	1	0	2	4	1		0	1	0		0	0	0	1	0	2	2	2	0		0	0	0	1	0	1			1	2	0	0	0	0	0	0	1
795	18	1	2	3	4	400000	0	0	2	1	1	0	2	1	1		0	0	2	2	2	2	2	1	0	2	2	2	1	0	2	2	2	1	0	2			1	1	0	0	0	0	0	0	0
796	22	1	3	1	1	150000	1	0	2	1	1	1	1	1	1		0	1	2	2	2	2	2	1	0	2	2	2	1	0	2	2	2	1	0	2			1	1	0	0	0	0	0	0	1
797	19	1	3	2	4	50000	1	0	2	0	2	2	1	3	1		0	1	2	2	2	2	2	1	0	2	2	2	1	0	2	2	2	1	0	2			1	1	0	0	0	0	0	0	1
798	20	1	3	1	3	300000	1	0	2	0	2		0		0		0	1	1	2	2	1	1	0		0	0	0	1	0	2	2	2	1	0	2			1	1	0	0	0	0	0	0	1
799	15	1	3	2	6		0	0	2	0	2	0	2	1	1		0	0	1	3	1	1	1	0		0	0	0	1	0	2	2	2	1	0	3			1	1	0	0	0	0	0	0	0
800	19	3	2	1	6		1	0	2	0	2	2	1	2	1		0	1	2	3	1	1	1	1	0	2	2	2	1	0	2	2	2	1	0	3			1	1	0	0	0	0	0	0	1
801	16	1	3	2	3	100000	0	0	2	1	1	1	1	1	1		0	0	1	2	2	1	1	1	0	2	2	2	1	0	2	2	2	1	0	2			1	1	0	0	0	0	0	0	0
802	38	8	2	3	2	500000	1	0	2	2	1	3	1	4	1		0	1	2	1	1	1	1	1	0	2	2	2	1	0	2	2	2	1	0	1			1	2	0	0	1	1	1	1	1
803	21	1	2	3	2	200000	1	0	2	1	1	1	1	2	1		0	1	2	2	2	2	2	1	0	2	2	2	1	0	2	2	2	1	0	2			1	1	0	0	0	0	0	0	1
804	20	2	3	1	6		1	0	2	1	1	2	1	2	1		0	1	2	2	2	2	2	0		0	0	0	1	0	2	2	2	1	0	2			1	1	0	0	0	0	0	0	1
805	36	6	2	1	6		1	0	2	0	2	0	2	0	2		0	1	1	2	2	1	1	1	0	2	2	2	1	0	2	2	2	1	0	2			1	1	0	0	0	0	0	0	1
806	30	3	3	1	6		1	0	2	1	1	2	1	2	1	0	2	1	2	2	2	2	2	1	0	2	2	2	1	0	2	2	2	1	0	2			1	1	0	0	0	0	0	0	1
807	18	1	3	1	6		1	0	2	1	1	2	1		0	3	1	1	2	2	2	2	2	1	0	2	2	2	1	0	2	2	2	1	0	2			1	1	0	0	0	0	0	0	1
808	31	5	3	1	6		0	0	2	1	1	1	1	2	1		0	0	2	2	2	2	2	0		0	0	0	1	0	2	2	2	1	0	2			1	1	0	0	0	0	0	0	0
809	24	3	3	1	6		0	0	2	2	1	3	1		0		0	0	2	2	2	2	2	1	0	2	2	2	1	0	2	2	2	1	0	1			1	2	0	0	0	0	0	0	0
810	20	3	2	3	6		1	0	2	3	1	1	1	4	1		0	1	2	2	2	2	2	1	0	2	2	2	1	0	2	2	2	1	0	2			1	1	0	0	1	2	2	2	1
811	24	2	2	3	2	400000	1	0	2		0	0	2	0	2		0	1	1	2	2	1	1	1	0	2	2	2	1	0	2	2	2	0					0	0	0	0	0	0	0	0	1
812	32	5	4	3	1	2000000	1	0	2	0	2	0	2		0	0	2	1	1	3	1	1	1	1	0	2	2	2	1	0	2	2	2	1	0	3			1	1	0	0	0	0	0	0	1
813	20	1	2	3	6		0	0	2	2	1	1	1	1	1		0	0	2	2	2	2	2	1	0	2	2	2	1	0	2	2	2	1	0	2			1	1	0	0	0	0	0	0	0
814	33	3	4	1	1	480000	1	0	2	3	1	0	2	3	1		0	1	2	2	2	2	2	1	0	2	2	2	1	0	2	2	2	1	0	2			1	1	0	0	0	0	0	0	1
815	24	3	2	1	6		0	0	2	1	1	1	1	2	1		0	0	2	2	2	2	2	0		0	0	0	1	0	2	2	2	1	0	2			1	1	0	0	0	0	0	0	0
816	25	2	3	1	6		1	0	2	0	2	2	1	3	1		0	1	2	2	2	2	2	1	0	2	2	2	1	0	2	2	2	1	0	2			1	1	0	0	1	1	1	1	1
817	20	2	3	1	6		1	0	2	2	1	2	1	2	1		0	1	2	2	2	2	2	1	-8	1	1	1	1	0	2	2	2	1	0	2			1	1	0	0	0	0	0	0	1
818	36	4	3	1	6		0	0	2	3	1	2	1	1	1		0	0	2	2	2	2	2	1	0	2	2	2	1	0	2	2	2	1	0	1			1	2	0	0	0	0	0	0	0
819	20	2	2	3	2	150000	1	0	2	2	1	1	1	2	1		0	1	2	2	2	2	2	1	0	2	2	2	1	0	2	2	2	1	0	2			1	1	0	0	0	0	0	0	1
820	37	8	2	4	3	70000	1	0	2	0	2	0	2	0	2		0	1	1	3	1	1	1	0		0	0	0	1	0	2	2	2	1	0	3			1	1	0	0	0	0	0	0	1
821	25	4	3	1	1	100000	1	0	2	0	2	1	1	2	1		0	1	2	3	1	1	1	1	0	2	2	2	1	0	2	2	2	1	0	3			1	1	0	0	1	1	1	1	1
822	31	3	2	1	6		1	0	2	1	1	2	1	2	1		0	1	2	2	2	2	2	1	0	2	2	2	1	0	2	2	2	1	0	2			1	1	0	0	1	1	1	1	1
823	24	4	2	1	6		0	0	2	0	2		0		0		0	0	1	3	1	1	1	0		0	0	0	1	0	2	2	2	1	0	3			1	1	0	0	0	0	0	0	0
824	25	2	3	1	6		0	0	2	0	2	1	1	1	1		0	0	2	3	1	1	1	1	0	2	2	2	1	0	2	2	2	1	0	3			1	1	0	0	0	0	0	0	0
825	23	2	4	3	1	800000	1	0	2	2	1	1	1	2	1		0	1	2	2	2	2	2	1	0	2	2	2	1	0	2	2	2	1	-20	3			1	1	0	0	0	0	0	0	1
826	20	2	3	3	4	400000	1	0	2	2	1	0	2	2	1		0	1	2	2	2	2	2	1	0	2	2	2	1	0	2	2	2	1	0	2			1	1	0	0	1	2	2	2	1
827	20	1	3	2	6		1	0	2	1	1	0	2		0		0	1	1	2	2	1	1	1	0	2	2	2	1	0	2	2	2	0					0	0	0	0	0	0	0	0	1
828	27	4	2	3	2	300000	1	0	2	2	1	3	1	4	1		0	1	2	2	2	2	2	1	0	2	2	2	1	0	2	2	2	1	0	2			1	1	0	0	0	0	0	0	1
829	29	3	4	1	5	350000	0	0	2		0	0	2	1	1		0	0	1	2	2	1	1	1	0	2	2	2	1	0	2	2	2	1	0	2			1	1	0	0	0	0	0	0	0
830	17	1	2	2	6		0	0	2	1	1	3	1	3	1		0	0	1	2	2	1	1	1	-4	1	1	1	1	0	2	2	2	1	0	2			1	1	0	0	0	0	0	0	0
831	20	2	2	1	6		0	0	2	1	1	0	2	3	1		0	0	2	2	2	2	2	1	0	2	2	2	1	0	2	2	2	1	0	2			1	1	0	0	0	0	0	0	0
832	27	3	2	1	6		0	1	1	4	1	2	1	2	1		0	0	2	2	2	2	2	1	0	2	2	2	1	0	2	2	2	1	0	1			1	2	0	0	0	0	0	0	0
833	30	4	2	1	6		1	0	2	2	1	3	1	4	1		0	1	2	2	2	2	2	1	0	2	2	2	1	0	2	2	2	1	0	2			1	1	0	0	0	0	0	0	1
834	36	8	2	1	6		1	0	2	2	1	0	2	2	1		0	1	2	2	2	2	2	0		0	0	0	1	0	2	2	2	1	0	2			1	1	0	0	0	0	0	0	1
835	32	8	2	3	2	300000	1	0	2	1	1	1	1		0		0	1	1	2	2	1	1	1	0	2	2	2	1	-8	1	1	1	0					0	0	0	0	0	0	0	0	1
836	20	1	2	3	2	400000	1	0	2	2	1	2	1	3	1		0	1	2	2	2	2	2	1	0	2	2	2	1	0	2	2	2	0					0	0	0	0	1	2	2	2	1
837	24	3	3	3	4	200000	1	0	2	0	2	0	2		0	0	2	1	2	3	1	1	1	1	0	2	2	2	1	0	2	2	2	0					0	0	0	0	0	0	0	0	1
838	24	2	2	3	2	300000	1	0	2	3	1	3	1	5	1		0	1	0		0	0	0	1	0	2	2	2	0		0	0	0	1	0	1			1	2	0	0	1	2	2	2	1
839	37	5	4	4	1	500000	1	0	2	4	1	3	1	5	1		0	1	0		0	0	0	1	0	2	2	2	1	0	2	2	2	1	0	1			1	2	0	0	1	1	1	1	1
840	28	5	3	1	6		0	0	2	2	1	2	1	3	1		0	0	2	2	2	2	2	0		0	0	0	1	0	2	2	2	1	0	2			1	1	0	0	0	0	0	0	0
841	27	4	2	1	6		1	0	2	2	1	0	2	2	1		0	1	2	2	2	2	2	1	0	2	2	2	1	0	2	2	2	1	0	2			1	1	0	0	0	0	0	0	1
842	30	4	2	1	6		1	0	2	2	1	2	1	2	1		0	1	2	2	2	2	2	1	0	2	2	2	1	0	2	2	2	1	0	2			1	1	0	0	0	0	0	0	1
843	21	2	2	3	2	400000	1	0	2	2	1	0	2	1	1		0	1	2	1	1	1	1	1	0	2	2	2	1	0	2	2	2	0					0	0	0	0	1	2	2	2	1
844	23	2	3	1	6		0	0	2	1	1	1	1	2	1		0	0	2	2	2	2	2	1	0	2	2	2	1	0	2	2	2	1	0	2			1	1	0	0	0	0	0	0	0
845	20	1	4	2	6		0	0	2	0	2	1	1	1	1		0	0	2	2	2	2	2	1	0	2	2	2	1	0	2	2	2	1	0	2			1	1	0	0	0	0	0	0	0
846	19	1	3	2	6		0	0	2	1	1	0	2	0	2		0	0	1	2	2	1	1	1	0	2	2	2	1	0	2	2	2	1	0	2			1	1	0	0	0	0	0	0	0
847	18	1	3	3	6		1	0	2	1	1	1	1	1	1		0	1	2	2	2	2	2	1	0	2	2	2	1	0	2	2	2	1	0	2			1	1	0	0	0	0	0	0	1
848	28	7	2	1	6		0	2	1	5	1	4	1	5	1		0	0	2	2	2	2	2	0		0	0	0	1	0	2	2	2	1	0	1			1	2	0	0	0	0	0	0	0
849	19	2	2	1	6		1	2	1	5	1	3	1	4	1		0	1	2	2	2	2	2	1	0	2	2	2	1	0	2	2	2	1	0	1			1	2	0	0	0	0	0	0	1
850	19	1	3	4	3	70000	1	0	2	0	2	1	1	1	1		0	1	1	2	2	1	1	1	0	2	2	2	1	0	2	2	2	1	0	2			1	1	0	0	0	0	0	0	1
851	36	4	3	1	6		1	0	2	1	1	0	2	3	1		0	1	2	2	2	2	2	1	0	2	2	2	1	0	2	2	2	1	0	2			1	1	0	0	0	0	0	0	1
852	26	5	2	1	6		1	0	2	0	2	0	2	0	2	0	2	1	1	2	2	1	1	1	0	2	2	2	1	0	2	2	2	1	0	2			1	1	0	0	0	0	0	0	1
853	15	1	2	2	6		0	0	2	0	2	1	1	1	1		0	0	2	2	2	2	2	1	0	2	2	2	1	0	2	2	2	1	0	2			1	1	0	0	0	0	0	0	0
854	22	1	4	3	1	800000	1	0	2	2	1	2	1	3	1		0	1	2	2	2	2	2	1	0	2	2	2	1	0	2	2	2	1	0	2			1	1	0	0	1	2	2	2	1
855	29	8	3	3	2	400000	1	0	2	1	1	0	2	1	1		0	1	1	2	2	1	1	1	-6	1	1	1	1	0	2	2	2	0					0	0	0	0	0	0	0	0	1
856	27	4	2	3	2	30000	1	0	2	2	1	3	1		0		0	1	2	2	2	2	2	1	0	2	2	2	1	0	2	2	2	1	0	2			1	1	0	0	0	0	0	0	1
857	28	5	3	3	2	400000	1	0	2	1	1	0	2	1	1		0	1	1	2	2	1	1	1	0	2	2	2	1	0	2	2	2	2	0	2	3		1	1	2	2	0	0	0	0	1
858	20	2	2	3	2	200000	1	0	2	1	1	1	1		0		0	1	1	2	2	1	1	1	0	2	2	2	1	-6	1	1	1	0					0	0	0	0	0	0	0	0	1
859	26	3	2	3	2	150000	1	0	2		0		0		0		0	1	1	2	2	1	1	1	0	2	2	2	1	0	2	2	2	0					0	0	0	0	1	2	2	2	1
860	20	3	2	1	6		1	0	2	0	2	0	2	1	1		0	1	2	2	2	2	2	1	0	2	2	2	1	0	2	2	2	1	0	2			1	1	0	0	0	0	0	0	1
861	22	2	3	3	4	200000	1	0	2	1	1	1	1	1	1		0	1	0		0	0	0	1	0	2	2	2	0		0	0	0	1	0	2			1	1	0	0	0	0	0	0	1
862	28	4	3	3	4	450000	1	0	2	4	1	0	2	4	1		0	1	2	2	2	2	2	1	0	2	2	2	1	0	2	2	2	0					0	0	0	0	1	1	1	1	1
863	20	3	3	3	2	200000	1	0	2	1	1	0	2	0	2	0	2	1	2	2	2	2	2	1	0	2	2	2	1	0	2	2	2	0					0	0	0	0	1	2	2	2	1
864	18	1	2	3	2	200000	1	0	2	1	1	1	1	1	1		0	1	1	2	2	1	1	1	0	2	2	2	1	0	2	2	2	0					0	0	0	0	0	0	0	0	1
865	33	5	2	3	2	20000	1	0	2	1	1	1	1		0		0	1	1	2	2	1	1	1	0	2	2	2	1	0	2	2	2	0					0	0	0	0	1	2	2	2	1
866	18	1	3	3	2	150000	1	0	2	0	2	0	2		0		0	1	1	3	1	1	1	1	0	2	2	2	1	0	2	2	2	0					0	0	0	0	0	0	0	0	1
867	20	2	3	3	4	400000	1	0	2	3	1	1	1	4	1		0	1	2	2	2	2	2	1	0	2	2	2	1	0	2	2	2	1	0	2			1	1	0	0	0	0	0	0	1
868	30	4	1	3	4	250000	1	0	2	2	1	1	1		0		0	1	2	2	2	2	2	1	0	2	2	2	1	0	2	2	2	1	0	2			1	1	0	0	1	2	2	2	1
869	35	7	3	1	4	250000	1	0	2	1	1	1	1	1	1	0	2	1	1	2	2	1	1	1	0	2	2	2	1	0	2	2	2	1	0	2			1	1	0	0	0	0	0	0	1
870	20	2	2	3	2	200000	1	1	1	1	1	1	1	2	1		0	1	2	2	2	2	2	1	0	2	2	2	1	0	2	2	2	1	0	2			1	1	0	0	0	0	0	0	1
871	27	6	2	3	4	300000	1	0	2	1	1	1	1		0	1	1	1	1	2	2	1	1	1	0	2	2	2	1	0	2	2	2	0					0	0	0	0	0	0	0	0	1
872	22	3	2	3	2	150000	1	0	2	2	1	2	1	3	1		0	1	2	1	1	1	1	1	0	2	2	2	1	0	2	2	2	1	0	1			1	2	0	0	1	2	2	2	1

## Sheet: coding
mydataID
MotherAage	Mothers age
maternalparity	Mothers parity
MotherEduc	Mothers education level
maritalstatus	Marital status
motherocupation	Mothers Occupation
motherIncome	Mothers income
ANChealtheduc	Health education
ANCfundalht_provision	ANC fundal height provision
ANCfundalht_provisioncat	ANC fundal height provision categorization
ANCfetalstatus_provision	ANC fetalstatus provision
ANCfetalstatus_provisioncat	ANC fetalstatus provision categorization
ANCwt_provision	ANC weight provision
ANCwt_provisioncat	ANC weight provision categorization
ANCBP_provision	ANC BP provision
ANCBP_provisioncat	ANC BP provision categorization
ANCpallor_provision	ANC pallor provision
ANCpallor_provisioncat	ANC pallor provision categorization
ANChealtheducprovision	ANC health Education
ANCIPTp_SP_freqcat	ANCIPTp_SP_freqrequency category
ANCIPTp_SP_visit1cat	ANCIPTp_SP_visit1cat
ANCIPTp_SP_visit1cat1	ANCIPTp_SP_visit1cat1
ANCIPTp_sp_provision	ANCIPTp_sp_provision
ANCIPTp_sp_provisioncat	ANCIPTp_sp_provision cataegorization
ANCTT__freqcat	ANCTT__frequenct categorization
ANCTT_firstcontact	ANCTT_firstcontact
ANCTT_firstcontactcat	ANCTT_firstcontact categorization
ANCTT_provision	ANCTT_provision
ANCTT_provisioncat	ANCTT_provision categorization
ANCHIV_freqcat	ANCHIV_frequency categorization
ANCHIV_firstcontact	ANCHIV_firstcontact
ANCHIV_firstcontactcat	ANCHIV_firstcontact categorizarion
ANCHIV_provision	ANCHIV_provision
ANCHIV_provisioncat	ANCHIV_provision categorization
ANCsyphilis_freqcat	ANCsyphilis_frequency categorization
ANCsyphilis_firstcontact	ANCsyphilis_firstcontact
ANCsyphilis_visit1cat	ANCsyphilis_visit1 categorization
ANCsyphilis_visit2cat	ANCsyphilis_visit2 categorization
ANCsyphilis_visit3cat	ANCsyphilis_visit3 categorization
ANCsyphilis_condition1	ANCsyphilis_condition1
ANCsyphilis_condition1cat	ANCsyphilis_condition1 categorization
ANCsyphilis_condition2	ANCsyphilis_condition2
ANCsyphilis_condition2cat	ANCsyphilis_condition2 categorizaation
ANCUscancat	ANCUscan categorization
ANCUscan_visit1cat	ANCUscan_visit1categorization
ANCUscanprovision	ANCUscan provision
ANCUscanprovisioncat	ANCUscan provision categorization
ANChealtheduccat	ANC health education categorization
