# Supplementary material for: Perinatal care in Western Uganda: Prevalence and factors associated with appropriate care among women attending three district hospitals
Source: PLoS One. 2022 May 31;17(5):e0267015. doi: 10.1371/journal.pone.0267015 (PMC9154186; doi:10.1371/journal.pone.0267015)
Supplement: S3 Dataset — (XLS) [file pone.0267015.s004.xls]

## Sheet: dataset
mydataID	ANCglupro_freqcat	ANCglupro_visit1cat	ANCglupro_visit2cat	ANCgluproprovision	ANCgluproprovisioncat	ANCHB_condition1	ANCHB_condition2	ANCHB_condition3	ANCstartcat	ANCHB_visitcombined	ANCHB_visitcombinedcat	ANCHB_provision	ANCHB_provisioncat	QoCperinatal	QoCperinatalcat	Agegroup	Educlevel	mstatus	occupation	incomegrouped	ANCrecordType	totalANCvisitstotalANCvisitscat	ANCstarttrimestercat	patograph	PNCrecommededexam	PNCrecommededexamcat	ANCrecommendedscan	ANCrecommendeddrug	ANCrecommendeddrugcat	ANCTTrecommended	ANCrecommendedvisits	ANCrecommededexam	ANCrecommededexamcat	ANCstarttrimesternew	ANCclassification	ANCclassificationcat	PNCQoC	recommendedeaxm40minutescat	recommednedexam30minutes	recommednedexam30minutescat	lbrclassification	lbrclassificationcat	ANCreference	groupedparity	lbrreference	PNCQoCreference	ANCrecommendedtests	ANCrecommendedtestscat	ANCHIVrecommeded
1	1	1	0	1	1	1	0	0	2	1	1	1	1	1	0	3	3	2	1	3	1	0	2		2	0	1	3	0	0	0	8	0	0	2	1	1	0	2	0	3	1	0	3	0	0	5	0	1
2	0	0	0	0	0	1	0	0	2	1	1	1	1	3	1	2	2	1	3	2	2	0	2	2	5	0	0	3	0	1	0	8	0	0	2	1	1	0	3	0	8	1	0	2	0	0	3	0	1
3	0	0	0	0	0	0	0	0	2	0	0	0	0	0	0	2	2	1	3	2	1	0	2		0	0	0	2	0	1	0	6	0	0	2	1	0	0	0	0	0	0	0	2	1	1	2	0	1
4	0	0	0	0	0	1	0	0	2	1	1	1	1	2	0	2	1	1	3	2	1	0	2	2	6	0	0	2	0	1	0	8	0	0	2	1	1	0	3	0	6	1	0	3	0	0	3	0	1
5	0	0	0	0	0	1	0	0	2	1	1	1	1	3	1	2	3	1	1	3	1	0	2	2	4	0	1	2	0	1	0	9	0	0	3	1	1	0	2	0	7	1	0	1	0	0	3	0	1
6	0	0	0	0	0	0	0	0	2	0	0	0	0	2	0	2	2	1	3	1	1	0	2	2	4	0	0	3	0	1	0	10	1	0	3	1	1	0	3	0	6	1	0	2	0	0	2	0	1
7	0	0	0	0	0	0	0	0	2	0	0	0	0	2	0	2	1	1	3	2	1	0	2	2	4	0	0	2	0	1	0	4	0	0	2	1	1	1	3	0	9	1	0	3	0	0	3	0	1
8	0	0	0	0	0	0	0	0	2	0	0	0	0	1	0	2	2	1	3	2	2	0	2	2	3	0	0	2	0	1	0	4	0	0	2	1	1	0	3	0	6	1	0	2	0	0	2	0	1
9	0	0	0	0	0	0	0	0	2	0	0	0	0	2	0	2	2	1	3	2	2	0	2	2	3	0	1	2	0	1	0	7	0	0	3	1	1	0	3	0	6	1	0	3	0	0	2	0	1
10	0	0	0	0	0	0	0	0	2	0	0	0	0	3	1	2	3	2	3	2	1	0	2	1	3	0	0	3	0	1	0	7	0	0	2	1	1	0	3	0	8	1	0	1	0	0	3	0	1
11	0	0	0	0	0	1	0	0	2	1	1	1	1	2	0	2	2	1	3	2	2	0	2	2	3	0	1	4	1	1	0	8	0	0	4	1	1	0	3	0	6	1	0	3	0	0	4	0	1
12	0	0	0	0	0	0	0	0	2	0	0	0	0	3	1	1	1	1	3	2	2	0	2	2	3	0	0	2	0	1	0	8	0	0	2	1	1	0	3	0	8	1	0	2	0	0	0	0	0
13	0	0	0	0	0	1	0	0	2	1	1	1	1	0	0	1	1	1	3	1	1	0	2		1	0	0	3	0	1	0	6	0	0	1	1	1	0	0	0	2	1	0	1	0	0	4	0	1
14	0	0	0	0	0	1	0	0	2	1	1	1	1	0	0	2	1	1	3	1	2	0	2		1	0	0	4	1	0	0	8	0	0	1	1	1	0	0	0	1	1	0	3	0	0	1	0	0
15	0	0	0	0	0	1	0	0	2	1	1	1	1	1	0	1	2	2	0	1	2	0	2		3	0	0	4	1	0	0	5	0	0	1	1	1	0	0	0	1	1	0	1	0	0	4	0	1
16	0	0	0	0	0	0	0	0	2	0	0	0	0	1	0	2	2	2	0	1	2	0	2		4	0	0	3	0	0	0	7	0	0	0	0	1	0	3	0	6	1	1	1	0	0	2	0	1
17	0	0	0	0	0	0	0	0	2	0	0	0	0	1	0	1	1	1	3	1	1	0	2		0	0	0	4	1	1	0	7	0	0	2	1	0	0	2	0	4	1	0	2	0	1	2	0	1
18	0	0	0	0	0	0	0	0	2	0	0	0	0	0	0	2	1	1	3	1	1	0	2		0	0	0	3	0	0	0	7	0	0	1	1	0	0	1	0	3	1	0	3	0	1	3	0	1
19	0	0	0	0	0	0	0	0	2	0	0	0	0	0	0	2	2	1	1	2	2	0	2		0	0	0	3	0	1	0	7	0	0	1	1	0	0	1	0	3	1	0	2	0	1	3	0	1
20	0	0	0	0	0	0	0	0	2	0	0	0	0	1	0	1	2	1	1	2	1	0	2		0	0	1	4	1	1	0	6	0	0	3	1	0	0	2	0	5	1	0	1	0	1	3	0	1
21	0	0	0	0	0	0	0	0	2	0	0	0	0	1	0	2	3	1	3	2	2	0	2	2	3	0	1	3	0	1	0	4	0	0	3	1	1	0	3	0	6	1	0	3	0	0	2	0	1
22	0	0	0	0	0	0	0	0	2	0	0	0	0	2	0	2	1	1	3	1	2	0	2	2	3	0	0	3	0	0	0	8	0	0	1	1	1	0	3	0	8	1	0	2	0	0	2	0	1
23	0	0	0	0	0	0	0	0	2	0	0	0	0	2	0	1	1	2	3	2	2	0	2	2	3	0	0	4	1	0	0	4	0	0	2	1	1	0	3	0	8	1	0	1	0	0	0	0	0
24	0	0	0	0	0	0	0	0	2	0	0	0	0	1	0	2	2	1	3	1	2	0	2	2	3	0	0	3	0	0	0	4	0	0	1	1	1	0	3	0	7	1	0	3	0	0	2	0	1
25	0	0	0	0	0	0	0	0	2	0	0	0	0	2	0	2	3	1	1	2	2	0	2	2	3	0	0	4	1	1	0	5	0	0	3	1	1	0	3	0	6	1	0	1	0	0	2	0	1
26	0	0	0	0	0	0	0	0	1	0	0	0	0	1	0	2	2	1	1	2	2	0	1	2	4	0	1	4	1	0	0	5	0	1	4	1	1	0	3	0	6	1	0	2	0	0	1	0	0
27	0	0	0	0	0	0	0	0	2	0	0	0	0	2	0	1	1	2	0	1	2	0	2	2	4	0	0	3	0	1	0	7	0	0	2	1	1	0	3	0	6	1	0	1	0	0	2	0	1
28	0	0	0	0	0	0	0	0	2	0	0	0	0	1	0	2	2	1	0	1	1	0	2	2	1	0	0	4	1	1	0	6	0	0	2	1	1	0	2	0	6	1	0	1	0	0	2	0	1
29	0	0	0	0	0	0	0	0	2	0	0	0	0	0	0	2	2	1	1	2	2	0	2	2	2	0	0	2	0	0	0	6	0	0	0	0	1	0	2	0	4	1	1	2	0	0	2	0	1
30	0	0	0	0	0	0	0	0	2	0	0	0	0	1	0	1	1	1	3	2	1	0	2	2	4	0	0	3	0	1	0	6	0	0	2	1	1	0	2	0	6	1	0	1	0	0	2	0	1
31	0	0	0	0	0	0	0	0	2	0	0	0	0	2	0	2	3	1	1	2	1	0	2	2	4	0	0	4	1	1	0	10	1	0	4	1	1	0	0	0	1	1	0	1	0	0	3	0	1
32	0	0	0	0	0	0	0	0	2	0	0	0	0	1	0	3	1	1	3	2	1	0	2	1	2	0	0	3	0	0	0	5	0	0	1	1	1	0	3	0	8	1	0	3	0	0	3	0	1
33	1	1	0	1	1	0	0	0	1	0	0	0	0	2	0	2	3	1	1	2	1	0	1	2	4	0	0	4	1	1	0	8	0	1	4	1	1	0	3	0	7	1	0	2	0	0	4	0	1
34	0	0	0	0	0	0	0	0	2	0	0	0	0	3	1	1	1	1	3	1	2	0	2	2	3	0	0	4	1	1	0	4	0	0	3	1	1	0	3	0	8	1	0	2	0	0	3	0	1
35	0	0	0	0	0	1	0	0	2	1	1	1	1	1	0	3	3	1	1	3	2	0	2		3	0	0	3	0	1	0	8	0	0	1	1	1	0	0	0	0	0	0	3	1	0	4	0	1
36	0	0	0	0	0	0	0	0	2	0	0	0	0	1	0	2	3	1	3	2	2	0	2	2	4	0	0	2	0	1	0	6	0	0	2	1	1	0	3	0	6	1	0	2	0	0	3	0	1
37	0	0	0	0	0	0	0	0	2	0	0	0	0	0	0	2	3	1	1	2	2	0	2	2	0	0	0	3	0	1	0	4	0	0	2	1	0	0	3	0	6	1	0	1	0	1	3	0	1
38	0	0	0	0	0	0	0	0	2	0	0	0	0	0	0	2	2	1	3	2	2	0	2		0	0	0	3	0	1	0	4	0	0	2	1	0	0	0	0	0	0	0	2	1	1	3	0	1
39	0	0	0	0	0	0	0	0	3	0	0	0	0	1	0	3	1	1	3	2	1	0	2	2	3	0	0	1	0	1	0	6	0	0	2	1	1	0	3	0	6	1	0	1	0	0	3	0	1
40	0	0	0	0	0	0	0	0	1	0	0	0	0	2	0	2	1	1	3	2	1	0	1	1	4	0	0	3	0	0	0	7	0	1	2	1	1	0	3	0	7	1	0	2	0	0	3	0	1
41	0	0	0	0	0	0	0	0	2	0	0	0	0	3	1	2	2	1	3	2	1	0	2	2	3	0	1	4	1	1	0	8	0	0	4	1	1	0	3	0	8	1	0	2	0	0	3	0	1
42	0	0	0	0	0	0	0	0	2	0	0	0	0	2	0	2	1	1	3	2	1	0	2	2	4	0	1	3	0	1	0	8	0	0	3	1	1	0	3	0	6	1	0	2	0	0	3	0	1
43	0	0	0	0	0	0	0	0	2	0	0	0	0	2	0	2	3	1	1	2	2	0	2	2	5	0	1	3	0	1	0	5	0	0	3	1	1	0	3	0	8	1	0	2	0	0	3	0	1
44	0	0	0	0	0	0	0	0	1	0	0	0	0	2	0	2	2	1	3	2	2	0	1	2	3	0	1	3	0	0	0	6	0	1	3	1	1	0	2	0	4	1	0	2	0	0	3	0	1
45	0	0	0	0	0	0	0	0	2	0	0	0	0	1	0	2	1	1	3	2	2	0	2	2	3	0	0	1	0	0	0	6	0	0	1	1	1	0	2	0	3	1	0	3	0	0	0	0	0
46	0	0	0	0	0	0	0	0	2	0	0	0	0	2	0	2	2	1	3	2	2	0	2	2	3	0	0	2	0	1	0	7	0	0	2	1	1	0	3	0	8	1	0	2	0	0	3	0	1
47	0	0	0	0	0	0	0	0	2	0	0	0	0	1	0	1	2	1	3	2	2	0	2	2	3	0	0	3	0	1	0	4	0	0	2	1	1	0	3	0	6	1	0	1	0	0	3	0	1
48	0	0	0	0	0	0	0	0	2	0	0	0	0	0	0	2	1	1	3	3	2	0	2	1	0	0	1	3	0	1	0	5	0	0	3	1	0	0	3	0	6	1	0	3	0	1	3	0	1
49	1	1	0	1	1	0	0	0	1	0	0	0	0	3	1	2	1	1	3	1	1	0	1	2	4	0	1	2	0	1	0	7	0	1	4	1	1	0	3	0	8	1	0	2	0	0	3	0	1
50	0	0	0	0	0	1	0	0	2	1	1	1	1	2	0	2	1	1	3	2	2	0	2	2	4	0	0	4	1	1	0	7	0	0	3	1	1	0	3	0	6	1	0	3	0	0	4	0	1
51	0	0	0	0	0	0	0	0	2	0	0	0	0	3	1	1	2	1	3	2	1	0	2	2	3	0	0	3	0	1	0	8	0	0	2	1	1	0	3	0	8	1	0	1	0	0	3	0	1
52	0	0	0	0	0	0	0	0	2	0	0	0	0	2	0	1	1	1	0	1	1	0	2	2	4	0	0	4	1	1	0	8	0	0	3	1	1	0	2	0	4	1	0	1	0	0	3	0	1
53	0	0	0	0	0	0	0	0	1	0	0	0	0	2	0	2	1	1	3	2	1	0	1	2	4	0	1	3	0	1	0	5	0	1	4	1	1	0	2	0	4	1	0	3	0	0	2	0	1
54	0	0	0	0	0	1	0	0	3	1	1	1	1	1	0	2	1	1	0	1	2	0	2	2	2	0	0	2	0	1	0	7	0	0	2	1	1	0	3	0	6	1	0	2	0	0	3	0	1
55	0	0	0	0	0	0	0	0	2	0	0	0	0	1	0	2	2	1	3	2	2	0	2		0	0	1	3	0	1	0	6	0	0	3	1	0	0	0	0	0	0	0	3	1	1	2	0	1
56	0	0	0	0	0	0	0	0	2	0	0	0	0	1	0	3	3	1	0	1	2	0	2		2	0	1	4	1	1	0	5	0	0	3	1	1	0	0	0	0	0	0	3	1	0	2	0	1
57	0	0	0	0	0	0	0	0	2	0	0	0	0	1	0	2	1	1	0	1	1	0	2	2	1	0	0	4	1	1	0	7	0	0	3	1	1	0	2	0	4	1	0	2	0	0	2	0	1
58	0	0	0	0	0	0	0	0	2	0	0	0	0	1	0	2	2	1	3	2	2	0	2	2	1	0	0	4	1	1	0	6	0	0	3	1	1	0	3	0	6	1	0	3	0	0	3	0	1
59	0	0	0	0	0	0	0	0	2	0	0	0	0	1	0	2	1	1	3	2	2	0	2	2	3	0	0	3	0	0	0	5	0	0	1	1	1	0	2	0	4	1	0	3	0	0	3	0	1
60	0	0	0	0	0	0	0	0	2	0	0	0	0	2	0	2	1	1	3	2	1	0	2	2	4	0	0	3	0	1	0	9	0	0	2	1	1	0	3	0	6	1	0	3	0	0	2	0	1
61	0	0	0	0	0	1	0	0	3	1	1	1	1	2	0	3	1	1	3	2	2	0	2	1	3	0	0	2	0	0	0	8	0	0	1	1	1	0	2	0	6	1	0	3	0	0	2	0	0
62	0	0	0	0	0	1	0	0	2	1	1	1	1	1	0	3	1	1	3	2	1	0	2	2	3	0	0	3	0	1	0	7	0	0	2	1	1	0	2	0	4	1	0	3	0	0	1	0	0
63	0	0	0	0	0	0	0	0	2	0	0	0	0	1	0	2	2	1	3	2	1	0	2	2	5	0	0	1	0	1	0	6	0	0	2	1	1	0	2	0	4	1	0	2	0	0	1	0	0
64	0	0	0	0	0	0	0	0	3	0	0	0	0	4	1	3	2	1	3	2	1	0	2	2	7	1	0	2	0	1	0	8	0	0	2	1	2	0	3	0	8	1	0	3	0	2	0	0	0
65	0	0	0	0	0	0	0	0	2	0	0	0	0	2	0	1	1	1	3	2	1	0	2	2	3	0	0	4	1	1	0	5	0	0	3	1	1	1	3	0	9	1	0	1	0	0	1	0	0
66	0	0	0	0	0	0	0	0	2	0	0	0	0	3	1	2	1	1	3	1	2	0	2	2	3	0	0	4	1	1	0	8	0	0	3	1	1	0	3	0	8	1	0	3	0	0	3	0	1
67	0	0	0	0	0	0	0	0	3	0	0	0	0	3	1	2	1	1	3	2	2	0	2	2	3	0	0	3	0	1	0	8	0	0	2	1	1	0	2	0	6	1	0	2	0	0	3	0	1
68	0	0	0	0	0	0	0	0	1	0	0	0	0	2	0	2	2	2	3	2	1	0	1	2	3	0	0	3	0	1	0	8	0	1	3	1	1	0	3	0	6	1	0	2	0	0	3	0	1
69	0	0	0	0	0	0	0	0	2	0	0	0	0	0	0	2	2	2	3	2	2	0	2		1	0	0	3	0	1	0	6	0	0	2	1	1	0	0	0	0	0	0	1	1	0	2	0	1
70	0	0	0	0	0	0	0	0	3	0	0	0	0	1	0	2	2	1	3	1	1	0	2	2	3	0	0	3	0	1	0	5	0	0	2	1	1	0	3	0	6	1	0	3	0	0	3	0	1
71	0	0	0	0	0	0	0	0	2	0	0	0	0	0	0	2	2	1	3	2	1	0	2		1	0	0	2	0	1	0	6	0	0	2	1	1	0	0	0	0	0	0	2	1	0	3	0	1
72	0	0	0	0	0	0	0	0	2	0	0	0	0	1	0	2	1	1	0	1	2	0	2	2	3	0	0	3	0	1	0	4	0	0	1	1	1	0	3	0	6	1	0	1	0	0	2	0	1
73	0	0	0	0	0	0	0	0	2	0	0	0	0	2	0	2	1	1	3	2	2	0	2	1	3	0	0	4	1	0	0	6	0	0	2	1	1	0	3	0	8	1	0	3	0	0	3	0	1
74	0	0	0	0	0	0	0	0	3	0	0	0	0	0	0	2	1	1	0	1	2	0	2		1	0	1	3	0	0	0	6	0	0	2	1	1	0	0	0	0	0	0	3	1	0	3	0	1
75	0	0	0	0	0	0	0	0	2	0	0	0	0	1	0	2	2	1	0	1	2	0	2	2	5	0	0	2	0	0	0	6	0	0	1	1	1	0	3	0	5	1	0	3	0	0	2	0	1
76	0	0	0	0	0	0	0	0	2	0	0	0	0	1	0	3	2	1	0	1	2	0	2	1	4	0	0	3	0	1	0	5	0	0	2	1	1	0	3	0	5	1	0	3	0	0	2	0	1
77	0	0	0	0	0	0	0	0	2	0	0	0	0	1	0	2	1	2	3	1	2	0	2	2	1	0	0	2	0	1	0	6	0	0	2	1	1	0	2	0	6	1	0	1	0	0	2	0	1
78	0	0	0	0	0	1	0	0	2	1	1	1	1	2	0	2	2	1	0	1	2	0	2	2	4	0	0	3	0	1	0	4	0	0	1	1	1	0	3	0	8	1	0	2	0	0	3	0	1
79	0	0	0	0	0	0	0	0	2	0	0	0	0	0	0	2	3	1	1	2	1	0	2	2	2	0	0	4	1	1	0	5	0	0	3	1	1	0	3	0	5	1	0	2	0	0	2	0	1
80	0	0	0	0	0	0	0	0	2	0	0	0	0	0	0	2	2	1	3	1	1	0	2		1	0	0	4	1	1	0	5	0	0	3	1	1	0	0	0	0	0	0	2	1	0	2	0	1
81	0	0	0	0	0	0	0	0	2	0	0	0	0	1	0	1	2	2	1	2	1	0	2	2	3	0	0	4	1	1	0	6	0	0	2	1	1	0	3	0	5	1	0	1	0	0	2	0	1
82	0	0	0	0	0	0	0	0	2	0	0	0	0	3	1	2	1	2	0	1	1	0	2	2	3	0	0	3	0	1	0	8	0	0	2	1	1	0	3	0	8	1	0	2	0	0	3	0	1
83	0	0	0	0	0	0	0	0	3	0	0	0	0	1	0	2	2	1	0	1	1	0	2	2	3	0	0	3	0	1	0	7	0	0	1	1	1	0	3	0	6	1	0	2	0	0	3	0	1
84	0	0	0	0	0	0	0	0	2	0	0	0	0	0	0	2	1	1	3	2	2	0	2	2	0	0	0	2	0	0	0	7	0	0	1	1	0	0	3	0	5	1	0	3	0	1	2	0	1
85	0	0	0	0	0	0	0	0	2	0	0	0	0	1	0	2	1	1	3	2	2	0	2	2	3	0	0	4	1	1	0	5	0	0	3	1	1	0	3	0	6	1	0	3	0	0	2	0	1
86	0	0	0	0	0	0	0	0	2	0	0	0	0	0	0	2	2	1	3	2	2	0	2		0	0	0	3	0	1	0	4	0	0	2	1	0	0	0	0	0	0	0	1	1	1	3	0	1
87	0	0	0	0	0	0	0	0	2	0	0	0	0	1	0	2	2	1	3	2	2	0	2	2	3	0	0	2	0	1	0	6	0	0	2	1	1	0	3	0	6	1	0	3	0	0	2	0	1
88	0	0	0	0	0	1	0	0	3	1	1	1	1	2	0	1	1	1	3	1	1	0	2	2	5	0	0	1	0	1	0	8	0	0	2	1	1	1	3	0	9	1	0	2	0	0	3	0	1
89	0	0	0	0	0	0	0	0	2	0	0	0	0	3	1	2	1	1	3	1	1	0	2	1	5	0	0	2	0	1	0	8	0	0	2	1	1	0	3	0	8	1	0	3	0	0	2	0	1
90	0	0	0	0	0	0	0	0	2	0	0	0	0	2	0	2	2	1	3	2	1	0	2	2	7	1	0	1	0	1	0	8	0	0	2	1	2	0	3	0	6	1	0	2	0	2	2	0	0
91	0	0	0	0	0	0	0	0	2	0	0	0	0	1	0	2	2	1	0	1	2	0	2		1	0	0	4	1	1	0	6	0	0	3	1	1	0	0	0	0	0	0	3	1	0	2	0	1
92	0	0	0	0	0	0	0	0	2	0	0	0	0	1	0	2	2	1	0	1	1	0	2		0	0	0	4	1	1	0	7	0	0	3	1	0	0	0	0	1	1	0	2	0	1	2	0	1
93	0	0	0	0	0	0	0	0	2	0	0	0	0	1	0	2	3	1	1	2	2	0	2	1	1	0	0	4	1	1	0	6	0	0	3	1	1	0	3	0	6	1	0	2	0	0	2	0	1
94	0	0	0	0	0	0	0	0	2	0	0	0	0	2	0	2	2	1	3	2	2	0	2		4	0	0	3	0	1	0	7	0	0	2	1	1	0	0	0	0	0	0	1	1	0	3	0	1
95	0	0	0	0	0	1	0	0	3	1	1	1	1	2	0	2	2	1	3	2	2	0	2		3	0	0	2	0	1	0	9	0	0	2	1	1	0	0	0	0	0	0	2	1	0	4	0	1
96	0	0	0	0	0	0	0	0	3	0	0	0	0	2	0	2	3	1	3	2	2	0	2	1	0	0	0	2	0	1	0	9	0	0	2	1	0	0	2	0	6	1	0	2	0	1	3	0	1
97	0	0	0	0	0	1	0	0	2	1	1	1	1	1	0	2	2	1	3	2	2	0	2	2	3	0	0	2	0	0	0	9	0	0	1	1	1	0	3	0	7	1	0	3	0	0	4	0	1
98	0	0	0	0	0	0	0	0	2	0	0	0	0	1	0	2	1	1	3	2	2	0	2		3	0	0	3	0	0	0	6	0	0	1	1	1	0	0	0	0	0	0	3	1	0	3	0	1
99	0	0	0	0	0	0	0	0	2	0	0	0	0	1	0	2	2	1	3	2	2	0	2	2	3	0	0	3	0	1	0	5	0	0	2	1	1	0	3	0	5	1	0	2	0	0	3	0	1
100	0	0	0	0	0	0	0	0	3	0	0	0	0	2	0	2	1	1	3	1	2	0	2	2	4	0	0	2	0	1	0	10	1	0	3	1	1	0	2	0	3	1	0	2	0	0	2	0	0
101	0	0	0	0	0	0	0	0	2	0	0	0	0	2	0	2	1	1	3	1	1	0	2	1	6	0	0	2	0	1	0	9	0	0	2	1	1	0	3	0	8	1	0	3	0	0	1	0	0
102	0	0	0	0	0	0	0	0	2	0	0	0	0	3	1	3	1	1	3	2	1	0	2	2	7	1	1	0	0	1	0	10	1	0	4	1	2	0	3	0	6	1	0	3	0	2	2	0	1
103	0	0	0	0	0	0	0	0	2	0	0	0	0	1	0	2	2	1	3	2	1	0	2	2	3	0	0	3	0	1	0	6	0	0	2	1	1	0	3	0	6	1	0	3	0	0	3	0	1
104	0	0	0	0	0	0	0	0	1	0	0	0	0	3	1	2	1	1	3	2	2	0	1	1	3	0	0	3	0	0	0	7	0	1	2	1	1	0	3	0	8	1	0	2	0	0	3	0	1
105	0	0	0	0	0	0	0	0	2	0	0	0	0	1	0	2	1	1	3	2	2	0	2	2	3	0	0	2	0	0	0	6	0	0	1	1	1	0	3	0	6	1	0	2	0	0	3	0	1
106	1	1	0	1	1	1	0	0	2	1	1	1	1	3	1	2	3	1	3	1	2	0	2	1	3	0	1	3	0	1	0	8	0	0	3	1	1	0	3	0	8	1	0	1	0	0	5	0	1
107	0	0	0	0	0	1	0	0	2	1	1	1	1	2	0	3	1	1	3	1	2	0	2		3	0	0	3	0	1	0	8	0	0	2	1	1	0	0	0	0	0	0	3	1	0	4	0	1
108	0	0	0	0	0	1	0	0	2	1	1	1	1	3	1	2	2	1	3	1	2	0	2	2	7	1	0	2	0	1	0	9	0	0	2	1	2	0	3	0	6	1	0	2	0	2	3	0	0
109	0	0	0	0	0	1	1	0	2	2	1	1	1	3	1	1	2	1	3	1	1	0	2	1	5	0	0	2	0	1	0	10	1	0	3	1	1	0	3	0	8	1	0	1	0	0	3	0	1
110	0	0	0	0	0	0	0	0	2	0	0	0	0	4	1	2	1	1	3	2	1	0	2	2	7	1	0	2	0	1	0	10	1	0	3	1	2	0	3	0	8	1	0	3	0	2	3	0	1
111	0	0	0	0	0	0	0	0	2	0	0	0	0	3	1	2	1	1	0	1	1	0	2	2	7	1	1	3	0	1	0	10	1	0	4	1	2	0	3	0	5	1	0	2	0	2	3	0	1
112	0	0	0	0	0	0	0	0	2	0	0	0	0	3	1	1	1	1	3	1	2	0	2	2	4	0	0	4	1	1	0	8	0	0	3	1	1	0	3	0	8	1	0	1	0	0	3	0	1
113	0	0	0	0	0	0	0	0	3	0	0	0	0	1	0	2	1	1	3	2	1	0	2		0	0	0	1	0	1	0	8	0	0	2	1	0	0	0	0	0	0	0	3	1	1	2	0	1
114	0	0	0	0	0	0	0	0	2	0	0	0	0	2	0	2	1	1	3	2	1	0	2		7	1	0	2	0	1	0	8	0	0	1	1	2	0	0	0	0	0	0	3	1	2	0	0	0
115	0	0	0	0	0	0	0	0	2	0	0	0	0	1	0	2	2	1	3	2	2	0	2	2	3	0	0	3	0	1	0	6	0	0	2	1	1	0	3	0	6	1	0	2	0	0	3	0	1
116	0	0	0	0	0	0	0	0	2	0	0	0	0	2	0	2	1	1	3	2	2	0	2	2	3	0	0	4	1	1	0	5	0	0	3	1	1	0	3	0	8	1	0	2	0	0	3	0	1
117	0	0	0	0	0	0	0	0	2	0	0	0	0	2	0	1	2	1	3	1	2	0	2	2	3	0	0	3	0	0	0	5	0	0	1	1	1	0	3	0	8	1	0	1	0	0	3	0	1
118	0	0	0	0	0	0	0	0	2	0	0	0	0	1	0	1	1	2	3	1	2	0	2	2	3	0	0	1	0	0	0	6	0	0	1	1	1	0	3	0	6	1	0	1	0	0	3	0	1
119	0	0	0	0	0	1	0	0	2	1	1	1	1	3	1	2	2	1	3	2	2	0	2	2	3	0	0	4	1	1	0	7	0	0	3	1	1	0	2	0	6	1	0	2	0	0	4	0	1
120	0	0	0	0	0	0	0	0	3	0	0	0	0	3	1	2	3	1	1	2	1	0	2	2	3	0	0	3	0	1	0	9	0	0	2	1	1	0	3	0	8	1	0	3	0	0	3	0	1
121	0	0	0	0	0	0	0	0	2	0	0	0	0	2	0	2	1	1	3	2	1	0	2	2	3	0	0	3	0	1	0	9	0	0	2	1	1	0	2	0	3	1	0	2	0	0	3	0	1
122	0	0	0	0	0	0	0	0	2	0	0	0	0	0	0	2	2	1	1	2	2	0	2		2	0	0	4	1	1	0	6	0	0	2	1	1	0	0	0	0	0	0	1	1	0	3	0	1
123	0	0	0	0	0	0	0	0	2	0	0	0	0	0	0	2	2	1	0	1	2	0	2		1	0	0	4	1	0	0	6	0	0	2	1	1	0	0	0	0	0	0	3	1	0	3	0	1
124	0	0	0	0	0	0	0	0	2	0	0	0	0	1	0	2	2	1	3	2	2	0	2		1	0	0	4	1	1	0	6	0	0	3	1	1	0	0	0	0	0	0	2	1	0	3	0	1
125	0	0	0	0	0	0	0	0	2	0	0	0	0	2	0	2	1	1	3	1	2	0	2	2	3	0	1	3	0	1	0	6	0	0	3	1	1	0	3	0	8	1	0	2	0	0	3	0	1
126	0	0	0	0	0	0	0	0	1	0	0	0	0	2	0	1	1	1	3	1	2	0	1	2	3	0	0	2	0	0	0	6	0	1	2	1	1	0	3	0	8	1	0	2	0	0	3	0	1
127	0	0	0	0	0	0	0	0	3	0	0	0	0	2	0	1	1	1	3	1	1	0	2	2	4	0	0	3	0	1	0	8	0	0	2	1	1	0	1	0	2	1	0	2	0	0	3	0	1
128	0	0	0	0	0	0	0	0	2	0	0	0	0	2	0	2	2	1	1	2	1	0	2	2	7	1	0	0	0	1	0	7	0	0	2	1	2	0	3	0	7	1	0	2	0	2	2	0	1
129	0	0	0	0	0	0	0	0	2	0	0	0	0	2	0	2	2	1	3	2	1	0	2	2	6	0	0	4	1	1	0	8	0	0	3	1	1	0	3	0	7	1	0	3	0	0	2	0	1
130	0	0	0	0	0	0	0	0	2	0	0	0	0	2	0	2	2	1	0	1	2	0	2	2	6	0	0	4	1	1	0	7	0	0	3	1	1	0	1	0	2	1	0	1	0	0	3	0	1
131	0	0	0	0	0	0	0	0	2	0	0	0	0	1	0	2	2	1	3	1	1	0	2	2	1	0	0	4	1	1	0	6	0	0	3	1	1	0	3	0	6	1	0	3	0	0	2	0	1
132	0	0	0	0	0	0	0	0	2	0	0	0	0	0	0	1	2	1	0	1	2	0	2	2	2	0	0	4	1	1	0	6	0	0	2	1	1	0	3	0	6	1	0	1	0	0	2	0	1
133	0	0	0	0	0	0	0	0	2	0	0	0	0	0	0	2	1	1	3	1	2	0	2		2	0	0	1	0	1	0	4	0	0	2	1	1	0	1	0	2	1	0	2	0	0	2	0	1
134	0	0	0	0	0	0	0	0	1	0	0	0	0	1	0	2	2	1	3	1	2	0	1	2	3	0	0	2	0	0	0	6	0	1	1	1	1	0	0	0	2	1	0	2	0	0	2	0	1
135	0	0	0	0	0	0	0	0	3	0	0	0	0	2	0	3	1	1	3	2	1	0	2	1	3	0	0	3	0	1	0	8	0	0	2	1	1	0	3	0	6	1	0	3	0	0	3	0	1
136	0	0	0	0	0	0	0	0	3	0	0	0	0	1	0	2	1	1	3	1	2	0	2	2	3	0	0	3	0	1	0	7	0	0	2	1	1	0	3	0	6	1	0	3	0	0	3	0	1
137	0	0	0	0	0	0	0	0	2	0	0	0	0	2	0	2	1	1	3	2	2	0	2		5	0	0	4	1	1	0	8	0	0	3	1	1	0	0	0	0	0	0	3	1	0	0	0	0
138	0	0	0	0	0	0	0	0	2	0	0	0	0	3	1	2	1	1	3	2	1	0	2	2	7	1	0	3	0	1	0	8	0	0	2	1	2	0	2	0	4	1	0	3	0	2	1	0	0
139	0	0	0	0	0	1	0	0	2	1	1	1	1	2	0	2	1	1	3	2	1	0	2		6	0	0	4	1	1	0	8	0	0	3	1	1	0	0	0	0	0	0	2	1	0	2	0	0
140	0	0	0	0	0	0	0	0	2	0	0	0	0	3	1	1	1	1	3	2	1	0	2	1	3	0	0	4	1	1	0	10	1	0	4	1	1	0	3	0	8	1	0	1	0	0	0	0	0
141	0	0	0	0	0	0	0	0	3	0	0	0	0	3	1	1	1	1	3	2	1	0	2	2	7	1	0	1	0	1	0	8	0	0	2	1	2	1	3	0	9	1	0	1	0	2	0	0	0
142	0	0	0	0	0	0	0	0	2	0	0	0	0	2	0	2	1	1	3	2	2	0	2	2	3	0	0	2	0	1	0	8	0	0	2	1	1	0	3	0	6	1	0	2	0	0	0	0	0
143	0	0	0	0	0	0	0	0	2	0	0	0	0	3	1	2	2	1	3	2	1	0	2	2	3	0	0	3	0	1	0	7	0	0	2	1	1	0	3	0	8	1	0	2	0	0	3	0	1
144	0	0	0	0	0	0	0	0	2	0	0	0	0	1	0	2	2	1	3	1	2	0	2	2	3	0	0	3	0	1	0	4	0	0	2	1	1	0	3	0	6	1	0	1	0	0	3	0	1
145	0	0	0	0	0	0	0	0	2	0	0	0	0	2	0	2	2	1	3	2	1	0	2		3	0	0	4	1	0	0	8	0	0	2	1	1	0	0	0	0	0	0	2	1	0	3	0	1
146	0	0	0	0	0	0	0	0	2	0	0	0	0	2	0	2	2	1	3	2	2	0	2	1	3	0	0	2	0	0	0	5	0	0	1	1	1	0	3	0	8	1	0	2	0	0	0	0	0
147	0	0	0	0	0	0	0	0	2	0	0	0	0	1	0	2	1	1	3	1	1	0	2	2	6	0	0	2	0	1	0	5	0	0	2	1	1	0	3	0	6	1	0	3	0	0	3	0	1
148	0	0	0	0	0	0	0	0	1	0	0	0	0	2	0	2	2	1	3	2	1	1	1	1	7	1	0	0	0	1	1	6	0	1	4	1	2	0	0	0	0	0	0	2	1	2	0	0	0
149	0	0	0	0	0	0	0	0	2	0	0	0	0	3	1	2	1	1	3	1	1	0	2	1	6	0	0	4	1	1	0	8	0	0	3	1	1	0	3	0	8	1	0	3	0	0	2	0	1
150	0	0	0	0	0	0	0	0	3	0	0	0	0	2	0	2	1	1	3	1	2	0	2	2	6	0	0	3	0	1	0	8	0	0	2	1	1	0	1	0	3	1	0	2	0	0	1	0	0
151	0	0	0	0	0	0	0	0	1	0	0	0	0	1	0	2	1	1	3	1	2	0	1	1	3	0	0	3	0	0	0	7	0	1	2	1	1	0	3	0	6	1	0	1	0	0	3	0	1
152	0	0	0	0	0	0	0	0	2	0	0	0	0	2	0	2	1	1	3	1	2	0	2	1	3	0	0	3	0	0	0	6	0	0	1	1	1	0	2	0	7	1	0	1	0	0	3	0	1
153	0	0	0	0	0	0	0	0	2	0	0	0	0	1	0	2	2	1	0	1	2	0	2	2	3	0	0	4	1	1	0	6	0	0	2	1	1	0	3	0	5	1	0	2	0	0	2	0	1
154	0	0	0	0	0	0	0	0	2	0	0	0	0	0	0	2	1	1	3	1	2	0	2	2	1	0	0	4	1	0	0	6	0	0	1	1	1	0	3	0	5	1	0	3	0	0	2	0	1
155	0	0	0	0	0	0	0	0	2	0	0	0	0	0	0	1	2	1	0	1	2	0	2	2	2	0	0	1	0	0	0	6	0	0	1	1	1	0	3	0	6	1	0	1	0	0	2	0	1
156	0	0	0	0	0	0	0	0	2	0	0	0	0	0	0	2	1	1	3	1	1	0	2	1	1	0	0	4	1	1	0	5	0	0	2	1	1	0	2	0	4	1	0	3	0	0	3	0	1
157	0	0	0	0	0	0	0	0	2	0	0	0	0	0	0	1	2	1	0	1	2	0	2	2	0	0	0	4	1	1	0	5	0	0	2	1	0	0	3	0	5	1	0	1	0	1	2	0	1
158	0	0	0	0	0	1	0	0	2	1	1	1	1	1	0	2	2	1	0	1	2	0	2	1	1	0	0	4	1	1	0	6	0	0	2	1	1	0	3	0	6	1	0	3	0	0	3	0	1
159	0	0	0	0	0	0	0	0	2	0	0	0	0	2	0	2	1	1	0	1	1	0	2	2	3	0	0	3	0	1	0	8	0	0	1	1	1	0	3	0	6	1	0	2	0	0	2	0	1
160	0	0	0	0	0	0	0	0	2	0	0	0	0	1	0	2	2	1	1	2	1	0	2	1	1	0	0	4	1	1	0	6	0	0	3	1	1	0	3	0	6	1	0	2	0	0	2	0	1
161	0	0	0	0	0	0	0	0	2	0	0	0	0	1	0	2	1	1	3	1	2	0	2	2	1	0	0	2	0	1	0	7	0	0	2	1	1	0	2	0	4	1	0	3	0	0	2	0	1
162	0	0	0	0	0	0	0	0	2	0	0	0	0	1	0	2	2	1	0	1	1	0	2	2	3	0	0	4	1	1	0	6	0	0	2	1	1	0	3	0	6	1	0	3	0	0	2	0	1
163	0	0	0	0	0	0	0	0	2	0	0	0	0	1	0	1	2	2	3	2	2	0	2		1	0	0	4	1	1	0	6	0	0	3	1	1	0	0	0	0	0	0	1	1	0	3	0	1
164	0	0	0	0	0	0	0	0	2	0	0	0	0	1	0	2	2	1	3	1	1	0	2		6	0	0	3	0	1	0	6	0	0	1	1	1	0	0	0	0	0	0	2	1	0	3	0	1
165	0	0	0	0	0	0	0	0	2	0	0	0	0	1	0	2	1	1	3	1	2	0	2	1	3	0	0	3	0	1	0	6	0	0	2	1	1	0	3	0	6	1	0	2	0	0	3	0	1
166	0	0	0	0	0	0	0	0	3	0	0	0	0	1	0	2	1	1	3	1	2	0	2	2	3	0	0	2	0	0	0	7	0	0	1	1	1	0	3	0	6	1	0	2	0	0	3	0	1
167	1	2	0	2	2	0	0	0	2	0	0	0	0	2	0	1	1	1	3	1	2	0	2		3	0	0	4	1	1	0	7	0	0	3	1	1	0	0	0	0	0	0	1	1	0	5	0	1
168	0	0	0	0	0	0	0	0	3	0	0	0	0	3	1	1	1	2	3	1	2	0	2	2	3	0	0	3	0	1	0	7	0	0	2	1	1	0	3	0	8	1	0	1	0	0	3	0	1
169	0	0	0	0	0	0	0	0	2	0	0	0	0	2	0	2	1	1	3	1	1	0	2	2	4	0	0	3	0	1	0	8	0	0	2	1	1	0	3	0	6	1	0	3	0	0	3	0	1
170	0	0	0	0	0	0	0	0	2	0	0	0	0	3	1	2	2	1	1	2	1	0	2	1	4	0	0	4	1	1	0	8	0	0	3	1	1	0	3	0	8	1	0	2	0	0	3	0	1
171	0	0	0	0	0	0	0	0	2	0	0	0	0	2	0	2	1	1	3	2	1	0	2	1	6	0	0	2	0	1	0	8	0	0	2	1	1	0	3	0	6	1	0	3	0	0	3	0	1
172	0	0	0	0	0	0	0	0	2	0	0	0	0	3	1	2	1	1	3	1	1	0	2	2	4	0	0	1	0	1	0	8	0	0	2	1	1	0	3	0	8	1	0	2	0	0	3	0	1
173	0	0	0	0	0	0	0	0	2	0	0	0	0	3	1	1	2	1	3	2	2	0	2	1	5	0	0	3	0	1	0	8	0	0	2	1	1	0	3	0	8	1	0	1	0	0	3	0	1
174	0	0	0	0	0	0	0	0	2	0	0	0	0	1	0	2	1	1	3	2	2	0	2	2	3	0	0	2	0	1	0	6	0	0	2	1	1	0	3	0	6	1	0	2	0	0	3	0	1
175	0	0	0	0	0	0	0	0	2	0	0	0	0	1	0	2	3	1	3	2	2	0	2	2	3	0	0	3	0	1	0	5	0	0	2	1	1	0	3	0	6	1	0	2	0	0	3	0	1
176	0	0	0	0	0	0	0	0	3	0	0	0	0	2	0	2	1	1	3	1	2	0	2	2	3	0	0	3	0	1	0	8	0	0	2	1	1	0	3	0	6	1	0	2	0	0	3	0	1
177	0	0	0	0	0	0	0	0	2	0	0	0	0	2	0	2	2	1	3	2	2	0	2	2	3	0	0	3	0	1	0	7	0	0	2	1	1	0	3	0	6	1	0	3	0	0	3	0	1
178	0	0	0	0	0	0	0	0	2	0	0	0	0	2	0	2	3	1	1	3	2	0	2	2	3	0	0	2	0	1	0	6	0	0	2	1	1	0	3	0	8	1	0	2	0	0	3	0	1
179	0	0	0	0	0	0	0	0	2	0	0	0	0	1	0	1	1	2	3	1	2	0	2	2	3	0	0	2	0	1	0	5	0	0	2	1	1	0	3	0	6	1	0	1	0	0	3	0	1
180	0	0	0	0	0	0	0	0	3	0	0	0	0	2	0	2	1	1	3	1	2	0	2	2	3	0	0	3	0	1	0	8	0	0	2	1	1	0	2	0	3	1	0	3	0	0	1	0	0
181	0	0	0	0	0	1	0	0	3	1	1	1	1	2	0	3	2	1	3	2	2	0	2	2	3	0	0	3	0	0	0	8	0	0	1	1	1	0	3	0	7	1	0	3	0	0	4	0	1
182	0	0	0	0	0	0	0	0	2	0	0	0	0	2	0	2	2	1	0	1	2	0	2	2	3	0	0	4	1	1	0	8	0	0	3	1	1	0	3	0	7	1	0	2	0	0	2	0	0
183	0	0	0	0	0	0	0	0	2	0	0	0	0	2	0	2	2	2	3	1	2	0	2	2	1	0	0	4	1	1	0	7	0	0	3	1	1	0	2	0	6	1	0	2	0	0	2	0	1
184	0	0	0	0	0	0	0	0	3	0	0	0	0	2	0	2	1	1	0	1	2	0	2	2	3	0	0	3	0	1	0	8	0	0	2	1	1	0	3	0	6	1	0	3	0	0	2	0	1
185	0	0	0	0	0	0	0	0	1	0	0	0	0	2	0	2	2	1	3	2	1	0	1	2	3	0	0	2	0	1	0	10	1	1	4	1	1	0	3	0	6	1	0	2	0	0	3	0	1
186	0	0	0	0	0	0	0	0	2	0	0	0	0	1	0	2	1	1	3	1	1	0	2	2	6	0	0	2	0	1	0	4	0	0	2	1	1	0	3	0	7	1	0	2	0	0	0	0	0
187	0	0	0	0	0	0	0	0	2	0	0	0	0	2	0	2	1	1	3	1	1	0	2	2	3	0	0	2	0	1	0	10	1	0	3	1	1	0	3	0	6	1	0	3	0	0	2	0	1
188	0	0	0	0	0	0	0	0	2	0	0	0	0	2	0	2	2	1	3	2	1	0	2	2	4	0	0	3	0	1	0	6	0	0	2	1	1	0	3	0	8	1	0	1	0	0	3	0	1
189	0	0	0	0	0	0	0	0	2	0	0	0	0	2	0	2	2	1	0	1	2	0	2	2	3	0	0	3	0	1	0	8	0	0	2	1	1	0	3	0	6	1	0	2	0	0	2	0	0
190	0	0	0	0	0	0	0	0	2	0	0	0	0	2	0	2	2	1	3	2	1	0	2	2	3	0	0	4	1	1	0	9	0	0	3	1	1	0	3	0	6	1	0	2	0	0	3	0	1
191	0	0	0	0	0	0	0	0	2	0	0	0	0	1	0	1	2	2	3	1	1	0	2	2	3	0	0	3	0	1	0	7	0	0	1	1	1	0	3	0	6	1	0	1	0	0	3	0	1
192	0	0	0	0	0	0	0	0	3	0	0	0	0	2	0	3	1	1	3	2	2	0	2	2	3	0	0	3	0	1	0	7	0	0	2	1	1	0	3	0	6	1	0	3	0	0	3	0	1
193	0	0	0	0	0	0	0	0	3	0	0	0	0	1	0	2	1	2	3	1	2	0	2	2	3	0	0	2	0	1	0	8	0	0	2	1	1	0	3	0	6	1	0	2	0	0	3	0	1
194	0	0	0	0	0	0	0	0	2	0	0	0	0	1	0	1	1	1	3	2	2	0	2	2	3	0	0	2	0	0	0	8	0	0	1	1	1	0	2	0	4	1	0	1	0	0	3	0	1
195	0	0	0	0	0	0	0	0	2	0	0	0	0	1	0	2	1	1	3	2	2	0	2	2	3	0	0	3	0	1	0	5	0	0	2	1	1	0	2	0	4	1	0	3	0	0	3	0	1
196	0	0	0	0	0	0	0	0	3	0	0	0	0	1	0	2	1	1	3	1	1	0	2	2	3	0	0	3	0	1	0	7	0	0	1	1	1	0	3	0	6	1	0	3	0	0	2	0	1
197	0	0	0	0	0	0	0	0	2	0	0	0	0	2	0	2	1	1	3	2	2	0	2		4	0	0	4	1	1	0	6	0	0	3	1	1	0	0	0	0	0	0	3	1	0	3	0	1
198	0	0	0	0	0	0	0	0	2	0	0	0	0	2	0	1	1	2	0	1	2	0	2	2	4	0	0	4	1	1	0	6	0	0	3	1	1	0	3	0	6	1	0	1	0	0	3	0	1
199	0	0	0	0	0	0	0	0	2	0	0	0	0	2	0	1	1	2	3	1	1	0	2	2	3	0	0	3	0	1	0	8	0	0	2	1	1	0	3	0	6	1	0	1	0	0	3	0	1
200	0	0	0	0	0	0	0	0	2	0	0	0	0	3	1	2	1	1	3	2	2	0	2	2	3	0	1	4	1	1	0	6	0	0	4	1	1	0	3	0	8	1	0	3	0	0	3	0	1
201	0	0	0	0	0	0	0	0	3	0	0	0	0	1	0	2	1	1	3	2	2	0	2	2	3	0	0	2	0	1	0	8	0	0	2	1	1	0	2	0	3	1	0	2	0	0	3	0	1
202	0	0	0	0	0	0	0	0	2	0	0	0	0	1	0	2	1	2	3	1	2	0	2	2	4	0	0	2	0	1	0	4	0	0	2	1	1	0	3	0	6	1	0	2	0	0	3	0	1
203	0	0	0	0	0	0	0	0	2	0	0	0	0	2	0	2	2	1	3	2	2	0	2	2	3	0	0	3	0	1	0	7	0	0	2	1	1	0	3	0	6	1	0	2	0	0	3	0	1
204	0	0	0	0	0	0	0	0	2	0	0	0	0	2	0	2	1	1	3	2	1	0	2	2	3	0	0	3	0	1	0	8	0	0	2	1	1	0	2	0	4	1	0	3	0	0	3	0	1
205	0	0	0	0	0	0	0	0	2	0	0	0	0	2	0	2	1	1	0	1	2	0	2	2	3	0	0	4	1	1	0	8	0	0	3	1	1	0	2	0	3	1	0	2	0	0	2	0	1
206	0	0	0	0	0	1	0	0	3	1	1	1	1	3	1	2	2	1	3	2	2	0	2	2	5	0	0	3	0	1	0	8	0	0	2	1	1	0	3	0	8	1	0	2	0	0	2	0	0
207	0	0	0	0	0	0	0	0	1	0	0	0	0	3	1	1	1	1	3	1	2	0	1	2	3	0	0	4	1	1	0	5	0	1	4	1	1	0	2	0	6	1	0	2	0	0	3	0	1
208	0	0	0	0	0	0	0	0	3	0	0	0	0	1	0	2	2	1	0	1	2	0	2	2	5	0	0	3	0	0	0	5	0	0	0	0	1	0	3	0	6	1	1	3	0	0	3	0	1
209	0	0	0	0	0	0	0	0	2	0	0	0	0	1	0	1	2	1	0	1	2	0	2	1	5	0	0	3	0	0	0	3	0	0	1	1	1	0	3	0	6	1	0	1	0	0	3	0	1
210	0	0	0	0	0	0	0	0	2	0	0	0	0	1	0	2	3	1	0	1	2	0	2	2	1	0	0	4	1	1	0	8	0	0	3	1	1	0	2	0	4	1	0	1	0	0	3	0	1
211	0	0	0	0	0	0	0	0	2	0	0	0	0	1	0	3	2	1	0	1	2	0	2		1	0	0	4	1	1	0	6	0	0	3	1	1	0	0	0	0	0	0	3	1	0	3	0	1
212	0	0	0	0	0	0	0	0	1	0	0	0	0	1	0	2	1	1	0	1	2	0	1		1	0	0	4	1	0	0	6	0	1	3	1	1	0	0	0	0	0	0	2	1	0	3	0	1
213	0	0	0	0	0	0	0	0	2	0	0	0	0	1	0	2	1	1	0	1	1	0	2	2	3	0	0	4	1	0	0	5	0	0	1	1	1	0	2	0	4	1	0	3	0	0	2	0	1
214	0	0	0	0	0	0	0	0	2	0	0	0	0	0	0	1	2	1	0	1	1	0	2	2	1	0	0	3	0	1	0	4	0	0	1	1	1	0	2	0	4	1	0	1	0	0	2	0	1
215	0	0	0	0	0	0	0	0	2	0	0	0	0	1	0	2	1	1	0	1	2	0	2		1	0	0	4	1	1	0	6	0	0	3	1	1	0	0	0	1	1	0	2	0	0	0	0	0
216	0	0	0	0	0	0	0	0	2	0	0	0	0	1	0	3	1	1	3	2	1	0	2		1	0	1	4	1	1	0	4	0	0	3	1	1	0	0	0	0	0	0	3	1	0	2	0	1
217	0	0	0	0	0	0	0	0	2	0	0	0	0	2	0	2	1	1	0	1	1	0	2	1	3	0	0	4	1	1	0	6	0	0	3	1	1	0	2	0	5	1	0	3	0	0	2	0	1
218	0	0	0	0	0	0	0	0	1	0	0	0	0	1	0	2	2	1	0	1	2	1	1		3	0	0	1	0	0	1	4	0	1	3	1	1	0	0	0	0	0	0	3	1	0	2	0	1
219	0	0	0	0	0	0	0	0	1	0	0	0	0	2	0	1	1	1	0	1	1	0	1	2	3	0	0	3	0	1	0	8	0	1	3	1	1	0	3	0	6	1	0	1	0	0	2	0	1
220	0	0	0	0	0	0	0	0	2	0	0	0	0	3	1	1	1	1	0	1	2	0	2	2	3	0	0	2	0	1	0	8	0	0	2	1	1	0	3	0	8	1	0	1	0	0	3	0	1
221	0	0	0	0	0	0	0	0	1	0	0	0	0	2	0	2	1	1	0	1	1	0	1	2	3	0	0	4	1	1	0	6	0	1	4	1	1	0	2	0	4	1	0	3	0	0	2	0	1
222	0	0	0	0	0	0	0	0	2	0	0	0	0	2	0	2	1	1	3	2	1	0	2	2	3	0	0	4	1	1	0	8	0	0	3	1	1	0	3	0	6	1	0	2	0	0	2	0	1
223	0	0	0	0	0	1	0	0	2	1	1	1	1	0	0	2	1	1	3	2	2	0	2		0	0	1	1	0	0	0	6	0	0	2	1	0	0	0	0	0	0	0	3	1	1	4	0	1
224	0	0	0	0	0	0	0	0	2	0	0	0	0	2	0	2	3	2	1	2	2	0	2	2	3	0	0	2	0	1	0	6	0	0	2	1	1	0	3	0	8	1	0	2	0	0	3	0	1
225	0	0	0	0	0	0	0	0	2	0	0	0	0	1	0	1	2	2	3	1	2	0	2	1	3	0	1	3	0	1	0	4	0	0	3	1	1	0	3	0	7	1	0	1	0	0	3	0	1
226	0	0	0	0	0	0	0	0	2	0	0	0	0	2	0	2	1	1	3	1	2	0	2	2	3	0	0	4	1	1	0	6	0	0	3	1	1	0	2	0	4	1	0	3	0	0	3	0	1
227	0	0	0	0	0	0	0	0	2	0	0	0	0	2	0	1	1	1	3	2	2	0	2	2	3	0	0	4	1	1	0	6	0	0	3	1	1	0	3	0	7	1	0	2	0	0	3	0	1
228	0	0	0	0	0	1	0	0	2	1	1	1	1	1	0	2	2	1	3	2	2	0	2	1	3	0	1	1	0	1	0	6	0	0	3	1	1	0	1	0	2	1	0	3	0	0	4	0	1
229	0	0	0	0	0	0	0	0	3	0	0	0	0	2	0	3	1	2	3	2	2	0	2	2	3	0	0	3	0	0	0	7	0	0	1	1	1	0	3	0	8	1	0	3	0	0	3	0	1
230	0	0	0	0	0	0	0	0	2	0	0	0	0	1	0	2	2	1	3	2	2	0	2	2	3	0	0	3	0	1	0	6	0	0	2	1	1	0	2	0	5	1	0	1	0	0	3	0	1
231	0	0	0	0	0	0	0	0	3	0	0	0	0	2	0	1	2	1	0	1	2	0	2	1	3	0	0	2	0	1	0	6	0	0	2	1	1	0	2	0	6	1	0	1	0	0	3	0	1
232	0	0	0	0	0	0	0	0	3	0	0	0	0	2	0	1	1	2	3	2	1	0	2	2	3	0	0	3	0	0	0	7	0	0	1	1	1	0	2	0	6	1	0	1	0	0	3	0	1
233	0	0	0	0	0	0	0	0	2	0	0	0	0	2	0	2	1	1	3	2	2	0	2	2	3	0	0	3	0	1	0	6	0	0	2	1	1	0	3	0	8	1	0	2	0	0	3	0	1
234	0	0	0	0	0	0	0	0	3	0	0	0	0	2	0	1	1	1	3	1	2	0	2	2	4	0	0	3	0	1	0	8	0	0	2	1	1	0	3	0	6	1	0	2	0	0	3	0	1
235	0	0	0	0	0	0	0	0	2	0	0	0	0	2	0	3	1	1	3	2	2	0	2	2	4	0	0	3	0	1	0	8	0	0	2	1	1	0	0	0	1	1	0	3	0	0	3	0	1
236	0	0	0	0	0	0	0	0	2	0	0	0	0	2	0	1	1	1	3	2	1	0	2	2	4	0	0	4	1	1	0	7	0	0	3	1	1	0	3	0	6	1	0	1	0	0	3	0	1
237	0	0	0	0	0	0	0	0	2	0	0	0	0	2	0	1	2	1	0	1	1	0	2	2	3	0	1	3	0	0	0	8	0	0	2	1	1	0	3	0	7	1	0	1	0	0	3	0	1
238	0	0	0	0	0	0	0	0	2	0	0	0	0	2	0	2	2	1	0	1	2	0	2	2	4	0	0	3	0	1	0	8	0	0	2	1	1	0	3	0	7	1	0	2	0	0	3	0	1
239	1	2	0	2	2	0	0	0	2	0	0	0	0	2	0	2	3	1	1	3	2	0	2	1	5	0	0	3	0	1	0	8	0	0	2	1	1	0	1	0	2	1	0	2	0	0	5	0	1
240	0	0	0	0	0	0	0	0	3	0	0	0	0	2	0	1	1	1	0	1	2	0	2	2	4	0	0	3	0	1	0	8	0	0	2	1	1	0	2	0	4	1	0	1	0	0	3	0	1
241	0	0	0	0	0	1	0	0	2	1	1	1	1	2	0	1	2	1	0	1	1	0	2	1	4	0	0	3	0	1	0	8	0	0	2	1	1	0	2	0	4	1	0	1	0	0	4	0	1
242	0	0	0	0	0	0	0	0	2	0	0	0	0	2	0	2	1	1	3	2	2	0	2		5	0	0	4	1	1	0	8	0	0	3	1	1	0	0	0	0	0	0	3	1	0	3	0	1
243	0	0	0	0	0	0	0	0	2	0	0	0	0	3	1	1	1	1	3	1	2	0	2	2	3	0	1	3	0	1	0	6	0	0	3	1	1	0	3	0	8	1	0	1	0	0	3	0	1
244	0	0	0	0	0	0	0	0	2	0	0	0	0	1	0	2	3	2	0	1	2	0	2	2	3	0	0	4	1	0	0	6	0	0	1	1	1	0	3	0	6	1	0	1	0	0	3	0	1
245	0	0	0	0	0	0	0	0	2	0	0	0	0	0	0	2	2	2	3	2	2	0	2		0	0	0	3	0	1	0	6	0	0	2	1	0	0	0	0	0	0	0	1	1	1	3	0	1
246	0	0	0	0	0	0	0	0	2	0	0	0	0	1	0	2	1	1	3	2	2	0	2	2	3	0	0	1	0	0	0	6	0	0	1	1	1	0	3	0	6	1	0	3	0	0	1	0	0
247	0	0	0	0	0	0	0	0	3	0	0	0	0	1	0	3	1	1	3	2	2	0	2	1	3	0	0	2	0	0	0	6	0	0	1	1	1	0	3	0	6	1	0	3	0	0	3	0	1
248	0	0	0	0	0	0	0	0	2	0	0	0	0	0	0	2	2	1	3	1	2	0	2	1	0	0	0	3	0	0	0	6	0	0	1	1	0	0	3	0	5	1	0	2	0	1	2	0	1
249	0	0	0	0	0	0	0	0	2	0	0	0	0	1	0	2	2	1	0	1	1	0	2	2	3	0	0	3	0	1	0	5	0	0	1	1	1	0	3	0	5	1	0	2	0	0	2	0	1
250	0	0	0	0	0	0	0	0	2	0	0	0	0	1	0	2	2	2	1	2	2	0	2		1	0	0	4	1	1	0	6	0	0	3	1	1	0	0	0	0	0	0	1	1	0	3	0	1
251	0	0	0	0	0	1	0	0	2	1	1	1	1	2	0	2	2	1	0	1	2	0	2		4	0	0	4	1	1	0	6	0	0	3	1	1	0	0	0	0	0	0	1	1	0	4	0	1
252	0	0	0	0	0	0	0	0	2	0	0	0	0	3	1	1	1	1	0	1	1	0	2	2	7	1	0	4	1	1	0	6	0	0	3	1	2	0	3	0	6	1	0	1	0	2	3	0	1
253	0	0	0	0	0	0	0	0	2	0	0	0	0	2	0	2	1	1	0	1	2	0	2		4	0	0	4	1	1	0	6	0	0	3	1	1	0	0	0	0	0	0	2	1	0	2	0	1
254	0	0	0	0	0	0	0	0	1	0	0	0	0	1	0	2	2	1	0	1	1	0	1		2	0	0	4	1	0	0	7	0	1	2	1	1	0	0	0	0	0	0	2	1	0	3	0	1
255	0	0	0	0	0	0	0	0	2	0	0	0	0	2	0	2	2	1	1	2	1	0	2		3	0	0	4	1	1	0	6	0	0	3	1	1	0	0	0	0	0	0	1	1	0	3	0	1
256	0	0	0	0	0	0	0	0	2	0	0	0	0	0	0	1	2	1	0	1	2	0	2	1	2	0	0	3	0	1	0	5	0	0	2	1	1	0	3	0	5	1	0	1	0	0	3	0	1
257	0	0	0	0	0	0	0	0	2	0	0	0	0	0	0	2	2	1	1	2	2	0	2	2	2	0	0	4	1	0	0	6	0	0	1	1	1	0	2	0	3	1	0	2	0	0	3	0	1
258	0	0	0	0	0	0	0	0	1	0	0	0	0	2	0	2	2	2	3	2	2	0	1		3	0	0	4	1	1	0	6	0	1	4	1	1	0	0	0	0	0	0	1	1	0	3	0	1
259	0	0	0	0	0	0	0	0	2	0	0	0	0	0	0	2	2	1	3	2	1	0	2		2	0	0	3	0	1	0	8	0	0	1	1	1	0	0	0	0	0	0	3	1	0	3	0	1
260	0	0	0	0	0	0	0	0	2	0	0	0	0	3	1	2	3	1	1	1	2	0	2		7	1	0	4	1	1	0	6	0	0	3	1	2	0	0	0	0	0	0	2	1	2	3	0	1
261	0	0	0	0	0	0	0	0	2	0	0	0	0	1	0	2	2	1	3	2	2	0	2	1	0	0	0	4	1	1	0	5	0	0	3	1	0	0	2	0	4	1	0	2	0	1	2	0	1
262	0	0	0	0	0	0	0	0	2	0	0	0	0	1	0	2	3	1	3	2	2	0	2		2	0	0	4	1	1	0	6	0	0	3	1	1	0	0	0	0	0	0	2	1	0	2	0	1
263	0	0	0	0	0	0	0	0	2	0	0	0	0	0	0	2	1	1	0	1	2	0	2		2	0	0	4	1	0	0	5	0	0	2	1	1	0	0	0	0	0	0	2	1	0	2	0	1
264	0	0	0	0	0	0	0	0	2	0	0	0	0	1	0	2	1	2	0	1	2	0	2	2	1	0	0	4	1	1	0	6	0	0	3	1	1	0	2	0	4	1	0	2	0	0	2	0	1
265	0	0	0	0	0	0	0	0	3	0	0	0	0	2	0	2	1	1	0	1	2	0	2	1	4	0	0	3	0	1	0	7	0	0	2	1	1	0	3	0	5	1	0	3	0	0	2	0	1
266	0	0	0	0	0	1	0	0	3	1	1	1	1	1	0	2	2	1	3	1	2	0	2	1	4	0	0	3	0	1	0	5	0	0	2	1	1	0	3	0	5	1	0	2	0	0	4	0	1
267	0	0	0	0	0	0	0	0	2	0	0	0	0	2	0	2	2	1	0	1	2	0	2	2	3	0	0	4	1	1	0	10	1	0	4	1	1	0	3	0	6	1	0	2	0	0	3	0	1
268	0	0	0	0	0	0	0	0	2	0	0	0	0	2	0	2	1	1	0	1	1	0	2	2	3	0	0	4	1	1	0	8	0	0	3	1	1	0	3	0	6	1	0	2	0	0	3	0	1
269	0	0	0	0	0	0	0	0	2	0	0	0	0	3	1	2	1	1	3	2	2	0	2	2	7	1	0	4	1	1	0	7	0	0	3	1	2	0	2	0	4	1	0	1	0	2	3	0	1
270	1	1	0	1	1	0	0	0	2	0	0	0	0	3	1	2	1	1	3	2	2	0	2	2	7	1	0	4	1	1	0	9	0	0	3	1	2	0	2	0	4	1	0	3	0	2	3	0	0
271	0	0	0	0	0	1	0	0	2	1	1	1	1	2	0	2	1	2	0	1	2	0	2	2	6	0	0	4	1	1	0	8	0	0	3	1	1	0	2	0	4	1	0	3	0	0	4	0	1
272	0	0	0	0	0	1	0	0	3	1	1	1	1	3	1	2	1	1	0	1	2	0	2	2	7	1	0	3	0	1	0	8	0	0	2	1	2	0	3	0	6	1	0	3	0	2	4	0	1
273	0	0	0	0	0	0	0	0	2	0	0	0	0	3	1	2	1	1	0	1	2	0	2	2	3	0	0	3	0	1	0	8	0	0	2	1	1	0	3	0	8	1	0	3	0	0	3	0	1
274	0	0	0	0	0	0	0	0	1	0	0	0	0	4	1	3	1	1	0	1	1	0	1	2	7	1	0	3	0	1	0	8	0	1	3	1	2	0	3	0	8	1	0	3	0	2	3	0	1
275	0	0	0	0	0	0	0	0	2	0	0	0	0	1	0	2	1	1	3	1	2	0	2	2	3	0	0	2	0	1	0	5	0	0	2	1	1	0	3	0	6	1	0	2	0	0	3	0	1
276	0	0	0	0	0	0	0	0	2	0	0	0	0	2	0	2	3	1	3	2	2	0	2	2	3	0	1	3	0	1	0	6	0	0	3	1	1	1	3	0	9	1	0	1	0	0	3	0	1
277	0	0	0	0	0	0	0	0	2	0	0	0	0	1	0	2	1	1	3	2	2	0	2	2	3	0	0	3	0	1	0	5	0	0	2	1	1	0	2	0	4	1	0	3	0	0	3	0	1
278	0	0	0	0	0	0	0	0	2	0	0	0	0	1	0	1	1	1	3	2	2	0	2	1	3	0	0	3	0	1	0	6	0	0	2	1	1	0	3	0	6	1	0	1	0	0	3	0	1
279	0	0	0	0	0	0	0	0	1	0	0	0	0	2	0	2	1	1	3	2	2	0	1	1	3	0	0	1	0	1	0	7	0	1	3	1	1	0	3	0	8	1	0	3	0	0	3	0	1
280	0	0	0	0	0	0	0	0	2	0	0	0	0	1	0	2	3	1	1	2	2	0	2	2	3	0	0	3	0	1	0	6	0	0	2	1	1	0	2	0	4	1	0	2	0	0	3	0	1
281	0	0	0	0	0	1	0	0	2	1	1	1	1	1	0	1	1	1	3	2	2	0	2	2	3	0	0	3	0	1	0	5	0	0	2	1	1	0	3	0	6	1	0	1	0	0	4	0	1
282	0	0	0	0	0	0	0	0	1	0	0	0	0	3	1	2	2	1	3	2	1	0	1	1	3	0	0	2	0	1	0	9	0	1	3	1	1	0	2	0	6	1	0	2	0	0	3	0	1
283	0	0	0	0	0	0	0	0	3	0	0	0	0	3	1	1	2	2	3	1	1	0	2	1	3	0	0	3	0	1	0	10	1	0	3	1	1	0	2	0	6	1	0	1	0	0	3	0	1
284	1	2	0	2	2	1	0	0	2	1	1	1	1	2	0	2	3	1	1	2	2	0	2	2	3	0	0	4	1	1	0	6	0	0	3	1	1	0	2	0	4	1	0	1	0	0	6	0	1
285	0	0	0	0	0	0	0	0	2	0	0	0	0	2	0	2	1	1	3	1	2	0	2	2	3	0	0	3	0	1	0	6	0	0	2	1	1	0	3	0	8	1	0	2	0	0	3	0	1
286	0	0	0	0	0	0	0	0	2	0	0	0	0	0	0	2	2	1	3	2	2	0	2	1	0	0	1	3	0	0	0	6	0	0	2	1	0	0	3	0	6	1	0	2	0	1	3	0	1
287	0	0	0	0	0	0	0	0	2	0	0	0	0	1	0	2	3	1	1	2	2	0	2	1	3	0	1	3	0	1	0	5	0	0	3	1	1	0	3	0	6	1	0	2	0	0	3	0	1
288	0	0	0	0	0	0	0	0	3	0	0	0	0	2	0	2	1	1	3	1	2	0	2	2	3	0	0	1	0	0	0	8	0	0	1	1	1	0	4	0	9	1	0	3	0	0	3	0	1
289	0	0	0	0	0	0	0	0	2	0	0	0	0	1	0	2	1	1	3	2	2	0	2	2	3	0	0	3	0	0	0	5	0	0	1	1	1	0	2	0	4	1	0	2	0	0	3	0	1
290	0	0	0	0	0	0	0	0	2	0	0	0	0	1	0	2	1	1	3	2	2	0	2	2	3	0	0	3	0	1	0	6	0	0	2	1	1	0	3	0	6	1	0	3	0	0	3	0	1
291	0	0	0	0	0	0	0	0	2	0	0	0	0	3	1	2	2	2	3	1	1	0	2	2	3	0	0	4	1	1	0	6	0	0	3	1	1	0	3	0	8	1	0	1	0	0	3	0	1
292	1	1	0	1	1	1	0	0	2	1	1	1	1	1	0	2	3	1	1	3	2	0	2	2	3	0	0	3	0	1	0	5	0	0	2	1	1	0	2	0	4	1	0	2	0	0	5	0	1
293	0	0	0	0	0	0	0	0	3	0	0	0	0	1	0	2	3	1	1	3	1	0	2	2	0	0	0	2	0	1	0	7	0	0	2	1	0	0	3	0	8	1	0	1	0	1	3	0	1
294	0	0	0	0	0	0	0	0	2	0	0	0	0	2	0	1	3	2	0	1	1	0	2	2	3	0	0	3	0	1	0	6	0	0	2	1	1	0	3	0	8	1	0	1	0	0	3	0	1
295	0	0	0	0	0	0	0	0	2	0	0	0	0	0	0	2	1	1	3	1	2	0	2		0	0	0	2	0	0	0	6	0	0	1	1	0	0	0	0	0	0	0	3	1	1	2	0	1
296	0	0	0	0	0	0	0	0	2	0	0	0	0	3	1	2	1	1	0	1	1	0	2	1	3	0	0	3	0	1	0	7	0	0	2	1	1	0	3	0	8	1	0	2	0	0	2	0	1
297	0	0	0	0	0	0	0	0	2	0	0	0	0	1	0	1	2	2	3	1	1	0	2	2	3	0	0	2	0	1	0	5	0	0	2	1	1	0	2	0	4	1	0	1	0	0	3	0	1
298	0	0	0	0	0	0	0	0	2	0	0	0	0	1	0	2	2	1	3	2	2	0	2	2	3	0	0	4	1	0	0	4	0	0	2	1	1	0	2	0	4	1	0	3	0	0	0	0	0
299	0	0	0	0	0	0	0	0	2	0	0	0	0	2	0	1	1	1	3	1	2	0	2		3	0	1	4	1	1	0	5	0	0	4	1	1	0	0	0	0	0	0	1	1	0	3	0	1
300	1	1	0	1	1	1	0	0	2	1	1	1	1	2	0	3	1	1	3	2	2	0	2	2	3	0	0	3	0	0	0	4	0	0	1	1	1	0	3	0	8	1	0	3	0	0	5	0	1
301	0	0	0	0	0	0	0	0	2	0	0	0	0	1	0	2	1	1	3	2	2	0	2	1	3	0	0	4	1	1	0	6	0	0	3	1	1	0	2	0	4	1	0	1	0	0	3	0	1
302	1	2	0	2	2	0	0	0	3	0	0	0	0	2	0	2	1	1	3	1	2	0	2	2	3	0	0	3	0	1	0	8	0	0	2	1	1	0	3	0	6	1	0	2	0	0	5	0	1
303	0	0	0	0	0	0	0	0	3	0	0	0	0	2	0	2	2	2	3	1	2	0	2		3	0	0	3	0	1	0	7	0	0	2	1	1	0	0	0	0	0	0	3	1	0	3	0	1
304	1	2	0	2	2	0	0	0	2	0	0	0	0	3	1	2	1	1	3	2	2	0	2	1	3	0	0	4	1	0	0	6	0	0	2	1	1	0	3	0	8	1	0	2	0	0	5	0	1
305	0	0	0	0	0	0	0	0	2	0	0	0	0	1	0	2	3	1	3	2	2	0	2	1	3	0	0	4	1	1	0	4	0	0	3	1	1	0	3	0	6	1	0	3	0	0	3	0	1
306	0	0	0	0	0	0	0	0	2	0	0	0	0	1	0	1	1	2	3	2	2	0	2	2	0	0	0	4	1	0	0	5	0	0	2	1	0	0	3	0	8	1	0	1	0	1	3	0	1
307	0	0	0	0	0	0	0	0	2	0	0	0	0	0	0	1	1	1	3	2	1	0	2	1	0	0	0	3	0	1	0	5	0	0	2	1	0	0	3	0	6	1	0	1	0	1	3	0	1
308	0	0	0	0	0	0	0	0	3	0	0	0	0	2	0	2	1	1	3	2	2	0	2	2	2	0	0	3	0	1	0	9	0	0	2	1	1	0	3	0	8	1	0	2	0	0	3	0	1
309	0	0	0	0	0	0	0	0	3	0	0	0	0	1	0	2	2	1	3	2	1	0	2		0	0	0	3	0	1	0	7	0	0	2	1	0	0	0	0	0	0	0	3	1	1	3	0	1
310	0	0	0	0	0	0	0	0	3	0	0	0	0	1	0	2	3	1	1	2	2	0	2		0	0	0	3	0	1	0	7	0	0	2	1	0	0	0	0	0	0	0	2	1	1	3	0	1
311	0	0	0	0	0	0	0	0	2	0	0	0	0	2	0	1	2	1	3	1	1	0	2		3	0	0	4	1	1	0	8	0	0	2	1	1	0	0	0	0	0	0	1	1	0	3	0	1
312	0	0	0	0	0	0	0	0	2	0	0	0	0	1	0	2	1	1	3	1	2	0	2	1	0	0	0	4	1	1	0	5	0	0	3	1	0	0	3	0	6	1	0	2	0	1	3	0	1
313	1	2	1	2	2	0	0	0	2	0	0	0	0	2	0	2	3	1	1	2	2	0	2	2	3	0	0	3	0	1	0	6	0	0	2	1	1	0	2	0	4	1	0	2	0	0	5	0	1
314	0	0	0	0	0	0	0	0	2	0	0	0	0	2	0	2	2	1	3	2	1	0	2	2	3	0	0	4	1	1	0	6	0	0	3	1	1	0	3	0	6	1	0	2	0	0	3	0	1
315	0	0	0	0	0	0	0	0	3	0	0	0	0	2	0	1	2	2	3	2	2	0	2	2	3	0	0	3	0	1	0	7	0	0	2	1	1	0	2	0	6	1	0	1	0	0	3	0	1
316	0	0	0	0	0	0	0	0	3	0	0	0	0	3	1	2	2	1	3	2	1	0	2	2	3	0	0	3	0	1	0	7	0	0	2	1	1	0	3	0	8	1	0	2	0	0	3	0	1
317	0	0	0	0	0	0	0	0	1	0	0	0	0	1	0	2	1	1	3	1	1	0	1		3	0	0	2	0	1	0	6	0	1	3	1	1	0	0	0	0	0	0	2	1	0	3	0	1
318	0	0	0	0	0	0	0	0	3	0	0	0	0	3	1	2	2	1	3	2	1	0	2	2	3	0	0	2	0	1	0	9	0	0	2	1	1	0	3	0	8	1	0	3	0	0	3	0	1
319	0	0	0	0	0	0	0	0	2	0	0	0	0	3	1	2	1	1	3	1	1	0	2	1	3	0	0	2	0	1	0	7	0	0	2	1	1	0	3	0	8	1	0	2	0	0	3	0	1
320	0	0	0	0	0	0	0	0	2	0	0	0	0	2	0	2	1	1	3	1	2	0	2	2	3	0	0	4	1	1	0	6	0	0	3	1	1	0	3	0	6	1	0	1	0	0	3	0	1
321	0	0	0	0	0	0	0	0	1	0	0	0	0	2	0	2	1	1	3	1	2	0	1	1	3	0	1	3	0	1	0	6	0	1	4	1	1	0	2	0	4	1	0	3	0	0	3	0	1
322	0	0	0	0	0	0	0	0	2	0	0	0	0	1	0	2	2	1	3	2	2	0	2		3	0	0	4	1	1	0	5	0	0	3	1	1	0	0	0	0	0	0	3	1	0	3	0	1
323	0	0	0	0	0	0	0	0	2	0	0	0	0	2	0	2	2	1	3	2	2	0	2	1	3	0	0	4	1	1	0	5	0	0	3	1	1	0	3	0	8	1	0	2	0	0	3	0	1
324	0	0	0	0	0	0	0	0	3	0	0	0	0	2	0	2	1	1	3	2	1	0	2	2	3	0	0	3	0	1	0	9	0	0	2	1	1	0	3	0	6	1	0	3	0	0	3	0	1
325	0	0	0	0	0	1	0	0	2	1	1	1	1	1	0	2	1	1	3	2	2	0	2	2	3	0	0	2	0	1	0	6	0	0	1	1	1	0	3	0	6	1	0	3	0	0	2	0	0
326	0	0	0	0	0	0	0	0	2	0	0	0	0	0	0	3	3	1	3	1	2	0	2		2	0	0	3	0	1	0	6	0	0	2	1	1	0	0	0	1	1	0	3	0	0	2	0	1
327	0	0	0	0	0	0	0	0	2	0	0	0	0	0	0	2	1	1	0	1	2	0	2	2	2	0	0	4	1	1	0	5	0	0	3	1	1	0	3	0	6	1	0	2	0	0	3	0	1
328	0	0	0	0	0	0	0	0	2	0	0	0	0	1	0	3	3	1	1	3	1	0	2	2	3	0	0	2	0	0	0	6	0	0	1	1	1	0	3	0	6	1	0	3	0	0	3	0	1
329	0	0	0	0	0	0	0	0	2	0	0	0	0	2	0	2	1	1	3	2	1	0	2	2	3	0	1	4	1	1	0	6	0	0	4	1	1	0	3	0	6	1	0	2	0	0	3	0	1
330	1	1	0	1	1	0	0	0	2	0	0	0	0	1	0	1	1	1	3	1	2	0	2	2	3	0	0	4	1	1	0	5	0	0	3	1	1	0	3	0	6	1	0	1	0	0	4	0	1
331	0	0	0	0	0	0	0	0	1	0	0	0	0	0	0	2	2	1	3	2	2	0	1	2	0	0	0	3	0	1	0	3	0	1	2	1	0	0	3	0	5	1	0	2	0	1	2	0	1
332	0	0	0	0	0	0	0	0	2	0	0	0	0	2	0	2	3	1	1	2	2	0	2		3	0	0	4	1	1	0	6	0	0	3	1	1	0	0	0	0	0	0	2	1	0	3	0	1
333	0	0	0	0	0	0	0	0	2	0	0	0	0	3	1	2	1	1	3	2	2	0	2	1	3	0	0	4	1	1	0	6	0	0	3	1	1	1	3	0	9	1	0	2	0	0	3	0	1
334	0	0	0	0	0	0	0	0	2	0	0	0	0	1	0	1	2	2	0	1	1	0	2	2	3	0	0	3	0	1	0	4	0	0	2	1	1	0	3	0	6	1	0	1	0	0	3	0	1
335	0	0	0	0	0	0	0	0	2	0	0	0	0	1	0	2	1	1	3	2	2	0	2	2	3	0	0	3	0	1	0	7	0	0	2	1	1	0	3	0	6	1	0	2	0	0	3	0	1
336	0	0	0	0	0	0	0	0	2	0	0	0	0	1	0	1	3	2	0	1	2	0	2		1	0	0	4	1	1	0	6	0	0	3	1	1	0	3	0	6	1	0	1	0	0	2	0	1
337	0	0	0	0	0	0	0	0	2	0	0	0	0	2	0	2	1	1	3	2	1	0	2	2	4	0	0	4	1	1	0	7	0	0	3	1	1	0	3	0	5	1	0	2	0	0	2	0	1
338	0	0	0	0	0	0	0	0	2	0	0	0	0	2	0	2	2	1	0	1	2	0	2		4	0	0	4	1	1	0	6	0	0	3	1	1	0	2	0	4	1	0	3	0	0	2	0	1
339	0	0	0	0	0	0	0	0	2	0	0	0	0	1	0	2	3	2	3	1	2	0	2	2	5	0	0	4	1	1	0	5	0	0	3	1	1	0	3	0	4	1	0	2	0	0	3	0	1
340	0	0	0	0	0	0	0	0	2	0	0	0	0	2	0	3	3	1	3	2	2	0	2	2	7	1	0	4	1	1	0	5	0	0	2	1	2	0	3	0	5	1	0	3	0	2	3	0	1
341	0	0	0	0	0	0	0	0	2	0	0	0	0	0	0	2	2	1	0	1	2	0	2		2	0	0	4	1	0	0	4	0	0	2	1	1	0	0	0	0	0	0	2	1	0	3	0	1
342	0	0	0	0	0	0	0	0	3	0	0	0	0	3	1	1	2	1	0	1	2	0	2	2	4	0	0	3	0	1	0	8	0	0	1	1	1	1	3	0	9	1	0	1	0	0	3	0	1
343	0	0	0	0	0	0	0	0	1	0	0	0	0	2	0	2	1	2	3	2	1	0	1	1	4	0	0	2	0	1	0	8	0	1	3	1	1	0	3	0	6	1	0	2	0	0	3	0	1
344	0	0	0	0	0	0	0	0	2	0	0	0	0	2	0	2	1	1	0	1	2	0	2	2	3	0	0	4	1	1	0	8	0	0	3	1	1	0	3	0	6	1	0	2	0	0	2	0	1
345	0	0	0	0	0	0	0	0	2	0	0	0	0	3	1	2	1	1	3	2	2	0	2	2	3	0	0	4	1	1	0	8	0	0	3	1	1	0	3	0	8	1	0	2	0	0	2	0	0
346	0	0	0	0	0	0	0	0	2	0	0	0	0	1	0	2	1	1	3	2	1	0	2	2	2	0	0	4	1	1	0	8	0	0	3	1	1	0	3	0	6	1	0	3	0	0	3	0	1
347	0	0	0	0	0	0	0	0	2	0	0	0	0	1	0	2	1	1	3	2	1	0	2	2	3	0	0	3	0	0	0	4	0	0	1	1	1	0	3	0	6	1	0	2	0	0	2	0	0
348	0	0	0	0	0	0	0	0	2	0	0	0	0	2	0	2	2	1	3	2	1	0	2	2	3	0	0	4	1	1	0	8	0	0	3	1	1	0	3	0	6	1	0	2	0	0	3	0	1
349	0	0	0	0	0	0	0	0	3	0	0	0	0	3	1	2	2	1	3	2	2	0	2	2	3	0	0	3	0	1	0	8	0	0	2	1	1	0	3	0	8	1	0	2	0	0	3	0	1
350	0	0	0	0	0	0	0	0	2	0	0	0	0	2	0	2	1	1	3	2	2	0	2	2	3	0	0	3	0	1	0	8	0	0	2	1	1	0	3	0	6	1	0	1	0	0	3	0	1
351	0	0	0	0	0	0	0	0	3	0	0	0	0	2	0	2	1	1	0	1	2	0	2	2	3	0	0	2	0	1	0	8	0	0	2	1	1	0	3	0	6	1	0	3	0	0	3	0	1
352	0	0	0	0	0	0	0	0	2	0	0	0	0	2	0	2	1	1	0	1	2	0	2	2	3	0	0	4	1	1	0	8	0	0	3	1	1	0	3	0	5	1	0	2	0	0	3	0	1
353	0	0	0	0	0	0	0	0	3	0	0	0	0	2	0	2	1	1	3	1	2	0	2	2	3	0	0	3	0	1	0	8	0	0	2	1	1	0	3	0	6	1	0	3	0	0	3	0	1
354	0	0	0	0	0	0	0	0	2	0	0	0	0	0	0	2	2	1	0	1	2	0	2	2	1	0	0	3	0	1	0	4	0	0	2	1	1	0	1	0	2	1	0	2	0	0	2	0	1
355	0	0	0	0	0	0	0	0	2	0	0	0	0	1	0	1	1	1	0	1	2	0	2	1	3	0	0	4	1	0	0	3	0	0	2	1	1	0	3	0	6	1	0	1	0	0	2	0	1
356	0	0	0	0	0	0	0	0	2	0	0	0	0	1	0	3	1	1	3	2	1	0	2		4	0	0	4	1	0	0	5	0	0	2	1	1	0	0	0	0	0	0	3	1	0	2	0	1
357	0	0	0	0	0	0	0	0	2	0	0	0	0	1	0	1	2	1	0	1	1	0	2	2	5	0	0	4	1	1	0	5	0	0	3	1	1	0	3	0	6	1	0	1	0	0	2	0	0
358	0	0	0	0	0	0	0	0	2	0	0	0	0	3	1	2	1	1	3	2	1	0	2	1	3	0	0	4	1	1	0	7	0	0	3	1	1	0	3	0	8	1	0	2	0	0	3	0	1
359	0	0	0	0	0	0	0	0	2	0	0	0	0	2	0	3	2	1	3	2	1	0	2	1	3	0	1	3	0	1	0	4	0	0	3	1	1	1	3	0	9	1	0	3	0	0	3	0	1
360	0	0	0	0	0	0	0	0	3	0	0	0	0	2	0	2	1	1	3	1	1	0	2	2	4	0	0	3	0	1	0	5	0	0	2	1	1	0	3	0	8	1	0	2	0	0	3	0	1
361	0	0	0	0	0	0	0	0	2	0	0	0	0	3	1	2	1	1	3	2	2	0	2	2	3	0	0	4	1	1	0	7	0	0	3	1	1	0	3	0	8	1	0	1	0	0	3	0	1
362	1	2	0	2	2	0	0	0	3	0	0	0	0	2	0	2	1	1	3	2	1	0	2	2	3	0	0	3	0	1	0	7	0	0	2	1	1	0	3	0	6	1	0	3	0	0	5	0	1
363	0	0	0	0	0	0	0	0	2	0	0	0	0	2	0	2	1	1	3	2	1	0	2	2	3	0	0	4	1	1	0	7	0	0	3	1	1	0	3	0	6	1	0	3	0	0	3	0	1
364	0	0	0	0	0	0	0	0	2	0	0	0	0	0	0	2	2	1	0	1	2	0	2	2	2	0	0	4	1	1	0	5	0	0	3	1	1	0	2	0	3	1	0	3	0	0	2	0	1
365	0	0	0	0	0	0	0	0	2	0	0	0	0	2	0	2	1	1	3	2	2	0	2	2	3	0	0	4	1	1	0	6	0	0	3	1	1	0	3	0	6	1	0	2	0	0	3	0	1
366	0	0	0	0	0	0	0	0	2	0	0	0	0	2	0	1	1	1	3	2	2	0	2	2	3	0	1	4	1	1	0	6	0	0	4	1	1	0	3	0	6	1	0	2	0	0	3	0	1
367	0	0	0	0	0	0	0	0	2	0	0	0	0	2	0	2	1	1	3	2	1	0	2	2	3	0	0	4	1	1	0	9	0	0	2	1	1	0	3	0	6	1	0	3	0	0	3	0	1
368	0	0	0	0	0	0	0	0	2	0	0	0	0	3	1	2	1	1	3	2	1	0	2	2	3	0	0	4	1	1	0	7	0	0	3	1	1	0	3	0	8	1	0	2	0	0	3	0	1
369	0	0	0	0	0	0	0	0	2	0	0	0	0	1	0	2	1	1	3	2	2	0	2	2	3	0	0	4	1	1	0	5	0	0	3	1	1	0	3	0	6	1	0	3	0	0	3	0	1
370	0	0	0	0	0	0	0	0	2	0	0	0	0	3	1	2	3	1	0	1	2	0	2	1	3	0	0	4	1	1	0	7	0	0	3	1	1	1	3	0	9	1	0	2	0	0	3	0	1
371	0	0	0	0	0	0	0	0	3	0	0	0	0	2	0	2	3	1	1	3	1	0	2	2	3	0	1	3	0	1	0	8	0	0	3	1	1	0	2	0	5	1	0	2	0	0	3	0	1
372	0	0	0	0	0	0	0	0	2	0	0	0	0	2	0	1	1	2	3	1	2	0	2	2	3	0	0	4	1	1	0	6	0	0	3	1	1	0	3	0	6	1	0	1	0	0	3	0	1
373	1	2	0	2	2	0	0	0	2	0	0	0	0	2	0	2	2	1	3	3	2	0	2	1	3	0	1	4	1	0	0	6	0	0	3	1	1	0	3	0	6	1	0	2	0	0	5	0	1
374	0	0	0	0	0	0	0	0	3	0	0	0	0	2	0	2	1	1	3	2	2	0	2	2	4	0	0	3	0	1	0	7	0	0	2	1	1	0	3	0	6	1	0	3	0	0	3	0	1
375	0	0	0	0	0	0	0	0	2	0	0	0	0	1	0	2	2	1	3	2	2	0	2	2	3	0	0	3	0	1	0	7	0	0	1	1	1	0	3	0	6	1	0	1	0	0	3	0	1
376	0	0	0	0	0	1	0	0	2	1	1	1	1	1	0	2	3	1	1	2	1	0	2		6	0	0	4	1	1	0	6	0	0	2	1	1	0	0	0	0	0	0	2	1	0	4	0	1
377	0	0	0	0	0	0	0	0	2	0	0	0	0	2	0	2	1	1	0	1	2	0	2		7	1	0	4	1	1	0	4	0	0	2	1	2	0	0	0	0	0	0	1	1	2	3	0	1
378	0	0	0	0	0	0	0	0	2	0	0	0	0	1	0	2	1	1	3	2	2	0	2	2	3	0	0	2	0	1	0	7	0	0	2	1	1	0	2	0	5	1	0	3	0	0	3	0	1
379	0	0	0	0	0	0	0	0	2	0	0	0	0	3	1	2	2	1	3	2	2	0	2	2	3	0	1	4	1	1	0	4	0	0	4	1	1	0	3	0	8	1	0	3	0	0	3	0	1
380	0	0	0	0	0	0	0	0	2	0	0	0	0	3	1	3	1	1	3	3	2	0	2	1	3	0	1	4	1	1	0	6	0	0	4	1	1	1	3	0	9	1	0	3	0	0	3	0	1
381	0	0	0	0	0	0	0	0	1	0	0	0	0	2	0	1	2	2	3	1	2	0	1	2	3	0	0	4	1	1	0	6	0	1	4	1	1	0	3	0	6	1	0	1	0	0	3	0	1
382	0	0	0	0	0	0	0	0	2	0	0	0	0	2	0	2	1	1	3	2	2	0	2	2	3	0	1	4	1	1	0	6	0	0	4	1	1	0	2	0	4	1	0	1	0	0	3	0	1
383	0	0	0	0	0	0	0	0	2	0	0	0	0	3	1	2	1	1	3	2	2	0	2	1	3	0	0	4	1	1	0	6	0	0	3	1	1	0	3	0	8	1	0	3	0	0	3	0	1
384	0	0	0	0	0	0	0	0	2	0	0	0	0	0	0	1	1	1	0	1	2	0	2	2	1	0	0	4	1	1	0	5	0	0	2	1	1	0	2	0	4	1	0	2	0	0	2	0	1
385	0	0	0	0	0	0	0	0	2	0	0	0	0	0	0	2	1	1	0	1	1	0	2		1	0	0	4	1	1	0	4	0	0	3	1	1	0	0	0	0	0	0	3	1	0	2	0	1
386	0	0	0	0	0	0	0	0	2	0	0	0	0	1	0	2	2	1	1	2	2	0	2	2	4	0	0	4	1	1	0	5	0	0	3	1	1	0	0	0	0	0	0	2	1	0	2	0	1
387	0	0	0	0	0	0	0	0	2	0	0	0	0	0	0	2	2	1	0	1	2	0	2		1	0	0	2	0	1	0	5	0	0	2	1	1	0	0	0	0	0	0	2	1	0	2	0	1
388	0	0	0	0	0	0	0	0	1	0	0	0	0	0	0	2	2	1	0	1	2	0	1		2	0	0	2	0	1	0	6	0	1	3	1	1	0	0	0	0	0	0	1	1	0	3	0	1
389	0	0	0	0	0	0	0	0	3	0	0	0	0	2	0	3	1	1	3	2	1	0	2	2	3	0	0	3	0	1	0	9	0	0	2	1	1	0	3	0	6	1	0	3	0	0	3	0	1
390	0	0	0	0	0	0	0	0	2	0	0	0	0	2	0	2	2	1	3	2	1	0	2	2	3	0	0	4	1	1	0	6	0	0	3	1	1	0	3	0	6	1	0	2	0	0	3	0	1
391	0	0	0	0	0	0	0	0	3	0	0	0	0	2	0	2	1	1	3	2	2	0	2	2	3	0	0	3	0	1	0	7	0	0	2	1	1	0	2	0	4	1	0	2	0	0	3	0	1
392	0	0	0	0	0	0	0	0	3	0	0	0	0	1	0	2	1	1	3	2	1	0	2	2	3	0	0	3	0	0	0	7	0	0	1	1	1	0	3	0	6	1	0	3	0	0	3	0	1
393	0	0	0	0	0	0	0	0	2	0	0	0	0	1	0	2	1	1	3	2	2	0	2	1	3	0	1	3	0	1	0	5	0	0	3	1	1	0	3	0	7	1	0	2	0	0	3	0	1
394	0	0	0	0	0	0	0	0	2	0	0	0	0	2	0	1	1	2	3	2	1	0	2		3	0	0	4	1	1	0	7	0	0	3	1	1	0	0	0	0	0	0	1	1	0	3	0	1
395	0	0	0	0	0	0	0	0	3	0	0	0	0	2	0	2	1	1	3	2	1	0	2	2	4	0	0	3	0	1	0	7	0	0	2	1	1	0	3	0	6	1	0	3	0	0	3	0	1
396	0	0	0	0	0	0	0	0	1	0	0	0	0	2	0	1	2	1	3	2	2	0	1	2	3	0	0	3	0	1	0	6	0	1	3	1	1	0	3	0	6	1	0	1	0	0	3	0	1
397	0	0	0	0	0	0	0	0	3	0	0	0	0	2	0	2	1	1	3	2	1	0	2	2	3	0	0	2	0	1	0	7	0	0	2	1	1	0	3	0	8	1	0	2	0	0	3	0	1
398	0	0	0	0	0	0	0	0	2	0	0	0	0	0	0	2	2	1	3	2	2	0	2	2	2	0	0	4	1	1	0	5	0	0	3	1	1	0	3	0	7	1	0	1	0	0	2	0	0
399	0	0	0	0	0	0	0	0	2	0	0	0	0	1	0	2	2	1	3	2	1	0	2	2	3	0	0	4	1	1	0	5	0	0	3	1	1	0	3	0	6	1	0	2	0	0	3	0	1
400	1	2	0	2	2	0	0	0	3	0	0	0	0	0	0	2	1	1	3	2	2	0	2		0	0	0	3	0	1	0	6	0	0	1	1	0	0	0	0	0	0	0	1	1	1	5	0	1
401	0	0	0	0	0	0	0	0	2	0	0	0	0	0	0	1	1	2	0	1	2	0	2		1	0	0	2	0	1	0	5	0	0	2	1	1	0	0	0	0	0	0	1	1	0	2	0	1
402	0	0	0	0	0	0	0	0	2	0	0	0	0	1	0	2	2	1	3	1	2	0	2	2	2	0	0	4	1	1	0	6	0	0	3	1	1	0	2	0	4	1	0	2	0	0	3	0	1
403	0	0	0	0	0	0	0	0	2	0	0	0	0	2	0	3	1	1	0	1	1	0	2		7	1	0	3	0	0	0	7	0	0	1	1	2	0	0	0	0	0	0	3	1	2	3	0	1
404	0	0	0	0	0	0	0	0	2	0	0	0	0	3	1	2	3	1	1	3	2	0	2	1	7	1	0	4	1	1	0	6	0	0	3	1	2	0	3	0	6	1	0	1	0	2	3	0	1
405	0	0	0	0	0	0	0	0	3	0	0	0	0	3	1	2	1	1	3	2	1	0	2	2	3	0	0	3	0	1	0	7	0	0	2	1	1	0	3	0	8	1	0	3	0	0	3	0	1
406	0	0	0	0	0	0	0	0	1	0	0	0	0	2	0	2	2	2	3	2	2	0	1	2	3	0	0	3	0	1	0	6	0	1	3	1	1	0	3	0	6	1	0	1	0	0	3	0	1
407	0	0	0	0	0	0	0	0	2	0	0	0	0	2	0	2	1	1	3	2	1	0	2	2	3	0	0	4	1	1	0	7	0	0	3	1	1	0	3	0	6	1	0	3	0	0	3	0	1
408	0	0	0	0	0	0	0	0	2	0	0	0	0	0	0	2	1	1	3	2	2	0	2		2	0	0	3	0	1	0	5	0	0	2	1	1	0	2	0	4	1	0	3	0	0	2	0	1
409	0	0	0	0	0	0	0	0	2	0	0	0	0	1	0	2	3	1	1	2	2	0	2	2	5	0	0	4	1	1	0	5	0	0	3	1	1	0	3	0	6	1	0	1	0	0	2	0	1
410	0	0	0	0	0	0	0	0	2	0	0	0	0	0	0	2	1	1	0	1	1	0	2		2	0	0	4	1	1	0	4	0	0	2	1	1	0	0	0	0	0	0	3	1	0	3	0	1
411	0	0	0	0	0	0	0	0	2	0	0	0	0	2	0	2	2	1	1	2	2	0	2	2	3	0	0	4	1	1	0	6	0	0	3	1	1	0	3	0	6	1	0	2	0	0	3	0	1
412	0	0	0	0	0	0	0	0	1	0	0	0	0	2	0	2	2	1	3	2	1	0	1	2	3	0	0	4	1	1	0	7	0	1	4	1	1	0	3	0	6	1	0	2	0	0	2	0	0
413	0	0	0	0	0	0	0	0	2	0	0	0	0	1	0	1	1	1	0	1	2	0	2	2	5	0	0	4	1	1	0	5	0	0	2	1	1	0	3	0	5	1	0	1	0	0	3	0	1
414	0	0	0	0	0	0	0	0	2	0	0	0	0	2	0	1	2	1	0	1	2	0	2		7	1	1	4	1	0	0	5	0	0	2	1	2	0	0	0	0	0	0	1	1	2	3	0	1
415	0	0	0	0	0	0	0	0	2	0	0	0	0	1	0	2	1	1	0	1	1	0	2		3	0	0	3	0	1	0	7	0	0	2	1	1	0	0	0	0	0	0	2	1	0	3	0	1
416	0	0	0	0	0	0	0	0	2	0	0	0	0	2	0	1	2	1	3	2	1	0	2	2	3	0	0	4	1	1	0	6	0	0	3	1	1	0	3	0	6	1	0	1	0	0	3	0	1
417	0	0	0	0	0	0	0	0	2	0	0	0	0	1	0	1	2	1	0	1	2	0	2	2	2	0	0	4	1	1	0	6	0	0	3	1	1	0	3	0	6	1	0	1	0	0	2	0	1
418	0	0	0	0	0	0	0	0	2	0	0	0	0	0	0	2	3	1	3	2	2	0	2	2	2	0	0	4	1	1	0	5	0	0	3	1	1	0	3	0	6	1	0	2	0	0	2	0	1
419	0	0	0	0	0	0	0	0	2	0	0	0	0	0	0	2	1	1	0	1	2	0	2		1	0	0	3	0	1	0	5	0	0	2	1	1	0	3	0	6	1	0	3	0	0	2	0	1
420	0	0	0	0	0	0	0	0	2	0	0	0	0	1	0	2	3	1	1	3	1	0	2		4	0	0	3	0	0	0	5	0	0	1	1	1	0	3	0	8	1	0	1	0	0	2	0	0
421	0	0	0	0	0	0	0	0	2	0	0	0	0	0	0	2	1	1	0	1	2	0	2		2	0	0	4	1	1	0	5	0	0	3	1	1	0	0	0	0	0	0	2	1	0	2	0	1
422	0	0	0	0	0	0	0	0	2	0	0	0	0	0	0	2	1	1	0	1	2	0	2		2	0	0	4	1	1	0	5	0	0	3	1	1	0	0	0	0	0	0	2	1	0	3	0	1
423	0	0	0	0	0	1	0	0	2	1	1	1	1	1	0	3	1	1	0	1	2	0	2		3	0	0	4	1	1	0	3	0	0	3	1	1	0	0	0	0	0	0	3	1	0	4	0	1
424	0	0	0	0	0	0	0	0	2	0	0	0	0	2	0	2	2	1	0	1	2	0	2	1	6	0	1	4	1	1	0	5	0	0	4	1	1	0	3	0	6	1	0	1	0	0	3	0	1
425	0	0	0	0	0	0	0	0	3	0	0	0	0	2	0	2	1	1	3	2	2	0	2	2	3	0	0	2	0	1	0	8	0	0	2	1	1	0	3	0	6	1	0	3	0	0	3	0	1
426	0	0	0	0	0	0	0	0	2	0	0	0	0	0	0	2	2	1	1	2	2	0	2	2	1	0	0	4	1	1	0	5	0	0	3	1	1	0	3	0	6	1	0	1	0	0	3	0	1
427	0	0	0	0	0	0	0	0	1	0	0	0	0	1	0	2	2	1	3	2	2	0	1	2	4	0	0	3	0	0	0	5	0	1	2	1	1	0	3	0	6	1	0	3	0	0	2	0	1
428	0	0	0	0	0	0	0	0	2	0	0	0	0	2	0	2	1	1	3	2	2	0	2	2	4	0	0	4	1	1	0	8	0	0	3	1	1	0	3	0	6	1	0	2	0	0	3	0	1
429	0	0	0	0	0	0	0	0	2	0	0	0	0	2	0	2	2	1	3	2	2	0	2	2	4	0	0	4	1	1	0	8	0	0	3	1	1	0	3	0	7	1	0	2	0	0	3	0	1
430	0	0	0	0	0	0	0	0	2	0	0	0	0	2	0	1	1	1	0	1	2	0	2	2	4	0	0	3	0	1	0	8	0	0	2	1	1	0	3	0	7	1	0	1	0	0	3	0	1
431	0	0	0	0	0	0	0	0	2	0	0	0	0	2	0	2	1	1	3	2	2	0	2	2	3	0	0	4	1	1	0	8	0	0	3	1	1	0	3	0	6	1	0	2	0	0	3	0	1
432	0	0	0	0	0	0	0	0	2	0	0	0	0	2	0	1	1	1	0	1	2	0	2	2	3	0	0	4	1	1	0	8	0	0	3	1	1	0	2	0	4	1	0	1	0	0	3	0	1
433	0	0	0	0	0	0	0	0	2	0	0	0	0	3	1	2	1	1	3	2	2	0	2	2	4	0	0	4	1	1	0	8	0	0	3	1	1	0	3	0	8	1	0	1	0	0	3	0	1
434	0	0	0	0	0	0	0	0	2	0	0	0	0	3	1	2	2	1	0	1	2	0	2	2	3	0	0	4	1	1	0	8	0	0	3	1	1	0	3	0	8	1	0	2	0	0	3	0	1
435	0	0	0	0	0	0	0	0	1	0	0	0	0	2	0	2	1	1	3	2	1	0	1	2	4	0	0	4	1	0	0	8	0	1	3	1	1	0	2	0	5	1	0	3	0	0	3	0	1
436	0	0	0	0	0	0	0	0	3	0	0	0	0	3	1	1	1	2	0	1	2	0	2	2	3	0	0	3	0	1	0	8	0	0	2	1	1	0	3	0	8	1	0	1	0	0	3	0	1
437	0	0	0	0	0	0	0	0	2	0	0	0	0	3	1	2	1	1	3	2	2	0	2	2	3	0	1	4	1	1	0	7	0	0	4	1	1	0	3	0	8	1	0	3	0	0	3	0	1
438	0	0	0	0	0	0	0	0	2	0	0	0	0	1	0	2	1	1	3	2	2	0	2	2	3	0	0	3	0	1	0	6	0	0	2	1	1	0	3	0	6	1	0	2	0	0	3	0	1
439	0	0	0	0	0	0	0	0	2	0	0	0	0	2	0	2	2	1	3	2	2	0	2	2	3	0	0	4	1	1	0	8	0	0	3	1	1	0	3	0	6	1	0	2	0	0	3	0	1
440	0	0	0	0	0	0	0	0	1	0	0	0	0	2	0	2	1	1	3	2	2	0	1	2	3	0	0	3	0	1	0	7	0	1	3	1	1	0	2	0	4	1	0	2	0	0	3	0	1
441	0	0	0	0	0	0	0	0	2	0	0	0	0	1	0	2	1	1	3	2	2	0	2	2	3	0	0	4	1	1	0	5	0	0	3	1	1	0	3	0	6	1	0	3	0	0	3	0	1
442	0	0	0	0	0	0	0	0	2	0	0	0	0	2	0	2	1	1	0	1	1	0	2	2	3	0	0	4	1	1	0	8	0	0	3	1	1	0	3	0	6	1	0	2	0	0	3	0	1
443	0	0	0	0	0	0	0	0	2	0	0	0	0	2	0	1	1	1	0	1	2	0	2	2	3	0	0	3	0	1	0	8	0	0	2	1	1	0	3	0	6	1	0	1	0	0	3	0	1
444	0	0	0	0	0	0	0	0	2	0	0	0	0	3	1	2	3	1	1	2	1	0	2	2	3	0	0	4	1	1	0	8	0	0	3	1	1	0	3	0	8	1	0	2	0	0	3	0	1
445	0	0	0	0	0	0	0	0	2	0	0	0	0	2	0	2	1	1	3	2	2	0	2	2	3	0	0	3	0	1	0	8	0	0	2	1	1	0	3	0	6	1	0	3	0	0	3	0	1
446	0	0	0	0	0	0	0	0	2	0	0	0	0	2	0	2	2	1	3	2	2	0	2	1	3	0	0	4	1	1	0	8	0	0	3	1	1	0	3	0	5	1	0	1	0	0	3	0	1
447	0	0	0	0	0	0	0	0	2	0	0	0	0	2	0	2	1	1	3	1	1	0	2	1	3	0	0	4	1	1	0	8	0	0	3	1	1	0	1	0	3	1	0	3	0	0	3	0	1
448	0	0	0	0	0	0	0	0	2	0	0	0	0	2	0	2	2	1	3	2	2	0	2	2	3	0	0	4	1	1	0	8	0	0	3	1	1	0	3	0	6	1	0	3	0	0	3	0	1
449	0	0	0	0	0	0	0	0	3	0	0	0	0	2	0	1	1	1	0	1	1	0	2	2	3	0	0	3	0	1	0	8	0	0	2	1	1	0	3	0	6	1	0	1	0	0	3	0	1
450	0	0	0	0	0	0	0	0	1	0	0	0	0	2	0	3	1	1	3	1	2	1	1	1	3	0	0	3	0	1	1	7	0	1	4	1	1	0	3	0	6	1	0	3	0	0	3	0	1
451	0	0	0	0	0	0	0	0	2	0	0	0	0	2	0	2	2	1	3	2	2	0	2	1	3	0	0	3	0	1	0	8	0	0	2	1	1	0	3	0	5	1	0	2	0	0	3	0	1
452	0	0	0	0	0	0	0	0	2	0	0	0	0	2	0	1	1	1	0	1	2	0	2	1	3	0	0	3	0	1	0	8	0	0	2	1	1	0	3	0	6	1	0	1	0	0	3	0	1
453	0	0	0	0	0	0	0	0	2	0	0	0	0	2	0	2	2	1	0	1	2	0	2	1	3	0	0	4	1	1	0	8	0	0	3	1	1	0	3	0	6	1	0	1	0	0	3	0	1
454	0	0	0	0	0	0	0	0	2	0	0	0	0	3	1	1	2	1	0	1	2	0	2	1	3	0	0	4	1	1	0	8	0	0	3	1	1	1	3	0	9	1	0	1	0	0	3	0	1
455	0	0	0	0	0	0	0	0	2	0	0	0	0	2	0	2	1	1	3	2	2	0	2	2	4	0	0	4	1	1	0	8	0	0	3	1	1	0	3	0	6	1	0	3	0	0	3	0	1
456	0	0	0	0	0	0	0	0	2	0	0	0	0	2	0	1	1	1	0	1	2	0	2	2	4	0	0	4	1	1	0	8	0	0	3	1	1	0	3	0	6	1	0	1	0	0	2	0	0
457	0	0	0	0	0	0	0	0	3	0	0	0	0	2	0	2	1	1	3	2	2	0	2	2	4	0	0	3	0	1	0	8	0	0	2	1	1	0	3	0	7	1	0	2	0	0	3	0	1
458	0	0	0	0	0	0	0	0	2	0	0	0	0	2	0	1	1	1	0	1	2	0	2	2	4	0	0	4	1	1	0	8	0	0	3	1	1	0	2	0	4	1	0	1	0	0	3	0	1
459	0	0	0	0	0	0	0	0	2	0	0	0	0	1	0	2	3	1	1	3	2	0	2		2	0	0	4	1	1	0	6	0	0	3	1	1	0	2	0	4	1	0	1	0	0	3	0	1
460	0	0	0	0	0	1	0	0	2	1	1	1	1	0	0	1	2	1	0	1	2	0	2		2	0	0	4	1	1	0	5	0	0	3	1	1	0	2	0	4	1	0	2	0	0	4	0	1
461	0	0	0	0	0	1	0	0	2	1	1	1	1	0	0	2	1	1	3	1	2	0	2		2	0	0	4	1	0	0	3	0	0	2	1	1	0	0	0	0	0	0	3	1	0	4	0	1
462	0	0	0	0	0	0	0	0	2	0	0	0	0	0	0	2	2	1	3	2	2	0	2		2	0	0	3	0	1	0	5	0	0	2	1	1	0	2	0	4	1	0	2	0	0	3	0	1
463	0	0	0	0	0	0	0	0	2	0	0	0	0	0	0	2	2	1	3	1	2	0	2		2	0	0	3	0	0	0	5	0	0	1	1	1	0	0	0	1	1	0	3	0	0	3	0	1
464	0	0	0	0	0	0	0	0	2	0	0	0	0	0	0	1	1	1	0	1	2	0	2		2	0	0	4	1	1	0	5	0	0	3	1	1	0	2	0	4	1	0	2	0	0	3	0	1
465	0	0	0	0	0	0	0	0	2	0	0	0	0	1	0	3	1	1	3	3	1	0	2		2	0	0	4	1	0	0	7	0	0	2	1	1	0	2	0	4	1	0	3	0	0	3	0	1
466	0	0	0	0	0	0	0	0	2	0	0	0	0	0	0	2	2	2	3	1	2	0	2		2	0	0	4	1	1	0	5	0	0	3	1	1	0	2	0	3	1	0	1	0	0	3	0	1
467	0	0	0	0	0	0	0	0	2	0	0	0	0	0	0	1	2	2	0	1	1	0	2		1	0	0	4	1	1	0	5	0	0	3	1	1	0	0	0	0	0	0	1	1	0	3	0	1
468	0	0	0	0	0	0	0	0	3	0	0	0	0	0	0	3	2	1	3	3	2	0	2		2	0	0	3	0	0	0	7	0	0	1	1	1	0	0	0	0	0	0	3	1	0	3	0	1
469	0	0	0	0	0	0	0	0	2	0	0	0	0	2	0	2	1	1	0	1	1	1	2		7	1	0	4	1	1	1	2	0	0	4	1	2	0	0	0	0	0	0	1	1	2	3	0	1
470	0	0	0	0	0	0	0	0	2	0	0	0	0	0	0	2	2	1	0	1	2	0	2		0	0	0	4	1	0	0	5	0	0	2	1	0	0	0	0	0	0	0	3	1	1	3	0	1
471	0	0	0	0	0	0	0	0	2	0	0	0	0	1	0	2	3	1	3	2	1	0	2		3	0	0	4	1	1	0	5	0	0	3	1	1	0	1	0	1	1	0	3	0	0	2	0	1
472	0	0	0	0	0	1	0	0	2	1	1	1	1	1	0	2	2	1	3	2	2	0	2	1	3	0	0	4	1	1	0	5	0	0	3	1	1	0	3	0	6	1	0	1	0	0	3	0	0
473	0	0	0	0	0	0	0	0	3	0	0	0	0	2	0	2	1	1	3	2	2	0	2		3	0	0	3	0	1	0	9	0	0	1	1	1	0	0	0	0	0	0	3	1	0	3	0	1
474	0	0	0	0	0	0	0	0	2	0	0	0	0	0	0	2	1	1	0	1	2	0	2		2	0	0	4	1	1	0	5	0	0	2	1	1	0	0	0	0	0	0	3	1	0	3	0	1
475	0	0	0	0	0	0	0	0	2	0	0	0	0	0	0	2	1	1	0	1	2	0	2		1	0	0	3	0	1	0	5	0	0	2	1	1	0	2	0	4	1	0	2	0	0	3	0	1
476	0	0	0	0	0	0	0	0	2	0	0	0	0	0	0	2	3	1	0	1	2	0	2		2	0	0	4	1	0	0	3	0	0	2	1	1	0	3	0	6	1	0	1	0	0	3	0	1
477	0	0	0	0	0	0	0	0	2	0	0	0	0	2	0	2	1	1	3	2	2	0	2	2	3	0	0	3	0	1	0	7	0	0	2	1	1	0	3	0	6	1	0	2	0	0	3	0	1
478	0	0	0	0	0	0	0	0	2	0	0	0	0	2	0	2	3	1	1	2	1	0	2	2	3	0	0	4	1	1	0	6	0	0	3	1	1	0	3	0	6	1	0	2	0	0	3	0	1
479	0	0	0	0	0	0	0	0	2	0	0	0	0	2	0	3	3	1	1	3	2	0	2	2	3	0	1	4	1	1	0	7	0	0	4	1	1	0	2	0	4	1	0	3	0	0	3	0	1
480	0	0	0	0	0	1	0	0	3	1	1	1	1	1	0	2	1	1	0	1	2	0	2		3	0	0	3	0	1	0	6	0	0	2	1	1	0	0	0	0	0	0	3	1	0	4	0	1
481	0	0	0	0	0	1	0	0	2	1	1	1	1	0	0	1	2	1	0	1	2	0	2		2	0	0	4	1	1	0	6	0	0	3	1	1	0	0	0	0	0	0	1	1	0	4	0	1
482	0	0	0	0	0	0	0	0	3	0	0	0	0	1	0	2	2	1	0	1	2	0	2		3	0	0	3	0	1	0	7	0	0	1	1	1	0	0	0	0	0	0	2	1	0	3	0	1
483	0	0	0	0	0	0	0	0	2	0	0	0	0	2	0	2	2	1	0	1	1	0	2		7	1	0	4	1	0	0	6	0	0	2	1	2	0	0	0	0	0	0	2	1	2	2	0	0
484	0	0	0	0	0	0	0	0	2	0	0	0	0	0	0	2	1	1	0	1	2	0	2		2	0	0	4	1	1	0	4	0	0	3	1	1	0	2	0	4	1	0	3	0	0	3	0	1
485	0	0	0	0	0	1	0	0	2	1	1	1	1	0	0	2	2	2	0	1	2	0	2		2	0	0	4	1	1	0	5	0	0	3	1	1	0	3	0	6	1	0	1	0	0	4	0	1
486	0	0	0	0	0	0	0	0	2	0	0	0	0	0	0	2	2	1	0	1	2	0	2		2	0	0	4	1	1	0	5	0	0	3	1	1	0	0	0	0	0	0	1	1	0	3	0	1
487	0	0	0	0	0	0	0	0	2	0	0	0	0	0	0	2	1	1	3	2	2	0	2		2	0	0	4	1	1	0	5	0	0	3	1	1	0	2	0	4	1	0	2	0	0	3	0	1
488	0	0	0	0	0	0	0	0	3	0	0	0	0	1	0	2	1	1	0	1	2	0	2		3	0	0	3	0	1	0	7	0	0	1	1	1	0	0	0	0	0	0	2	1	0	3	0	1
489	0	0	0	0	0	0	0	0	2	0	0	0	0	0	0	2	1	1	0	1	2	0	2		2	0	0	4	1	1	0	6	0	0	3	1	1	0	0	0	0	0	0	3	1	0	3	0	1
490	0	0	0	0	0	0	0	0	3	0	0	0	0	2	0	2	2	1	3	2	1	0	2	2	3	0	0	3	0	1	0	7	0	0	2	1	1	0	3	0	6	1	0	2	0	0	3	0	1
491	0	0	0	0	0	0	0	0	2	0	0	0	0	2	0	2	1	1	3	2	2	0	2	2	3	0	1	4	1	1	0	7	0	0	4	1	1	0	3	0	6	1	0	3	0	0	3	0	1
492	0	0	0	0	0	0	0	0	2	0	0	0	0	1	0	2	2	1	0	1	2	0	2	2	2	0	0	4	1	1	0	6	0	0	3	1	1	0	2	0	5	1	0	2	0	0	3	0	1
493	0	0	0	0	0	0	0	0	2	0	0	0	0	0	0	2	2	1	3	3	1	0	2		2	0	0	4	1	0	0	7	0	0	2	1	1	0	0	0	0	0	0	2	1	0	3	0	1
494	0	0	0	0	0	0	0	0	1	0	0	0	0	2	0	1	1	1	0	1	2	0	1		7	1	0	2	0	0	0	6	0	1	1	1	2	0	0	0	0	0	0	1	1	2	3	0	1
495	0	0	0	0	0	0	0	0	3	0	0	0	0	1	0	2	2	1	3	2	2	0	2	2	3	0	0	3	0	1	0	6	0	0	2	1	1	0	3	0	6	1	0	2	0	0	3	0	1
496	1	1	0	1	1	0	0	0	1	0	0	0	0	2	0	1	1	1	3	2	2	0	1	1	3	0	0	3	0	1	0	6	0	1	3	1	1	0	2	0	4	1	0	1	0	0	4	0	1
497	0	0	0	0	0	0	0	0	2	0	0	0	0	2	0	1	1	1	3	1	2	0	2	2	3	0	0	3	0	1	0	7	0	0	2	1	1	0	3	0	6	1	0	1	0	0	3	0	1
498	0	0	0	0	0	0	0	0	2	0	0	0	0	2	0	2	2	1	0	1	1	1	2		4	0	0	4	1	1	1	5	0	0	4	1	1	0	0	0	0	0	0	2	1	0	3	0	1
499	0	0	0	0	0	0	0	0	2	0	0	0	0	2	0	2	1	1	0	1	2	0	2	1	7	1	0	4	1	1	0	6	0	0	3	1	2	0	3	0	6	1	0	1	0	2	3	0	1
500	0	0	0	0	0	0	0	0	2	0	0	0	0	1	0	2	1	1	0	1	2	0	2	1	6	0	0	4	1	1	0	6	0	0	3	1	1	0	3	0	5	1	0	1	0	0	3	0	1
501	0	0	0	0	0	0	0	0	2	0	0	0	0	2	0	2	2	1	3	1	2	0	2	2	7	1	0	4	1	1	0	5	0	0	3	1	2	0	3	0	6	1	0	1	0	2	3	0	1
502	0	0	0	0	0	0	0	0	2	0	0	0	0	1	0	2	1	1	3	2	1	0	2		0	0	0	4	1	1	0	7	0	0	3	1	0	0	0	0	0	0	0	3	1	1	3	0	1
503	0	0	0	0	0	0	0	0	3	0	0	0	0	2	0	1	1	2	3	2	1	0	2	1	3	0	0	3	0	1	0	8	0	0	2	1	1	0	1	0	3	1	0	1	0	0	3	0	1
504	0	0	0	0	0	0	0	0	2	0	0	0	0	2	0	2	1	1	3	2	2	0	2	2	3	0	0	4	1	1	0	6	0	0	3	1	1	0	3	0	6	1	0	3	0	0	3	0	1
505	0	0	0	0	0	0	0	0	2	0	0	0	0	0	0	2	2	1	0	1	2	0	2		1	0	0	4	1	1	0	5	0	0	3	1	1	0	2	0	4	1	0	2	0	0	3	0	1
506	0	0	0	0	0	0	0	0	2	0	0	0	0	0	0	2	2	1	0	1	1	0	2		2	0	0	4	1	1	0	5	0	0	2	1	1	0	2	0	4	1	0	2	0	0	3	0	1
507	0	0	0	0	0	0	0	0	2	0	0	0	0	0	0	2	2	1	3	2	2	0	2		2	0	0	4	1	1	0	5	0	0	3	1	1	0	2	0	4	1	0	2	0	0	3	0	1
508	0	0	0	0	0	1	0	0	2	1	1	1	1	0	0	2	1	1	3	2	2	0	2	2	2	0	0	4	1	0	0	5	0	0	2	1	1	0	2	0	4	1	0	3	0	0	4	0	1
509	0	0	0	0	0	0	0	0	2	0	0	0	0	0	0	2	2	1	0	1	2	0	2		2	0	0	4	1	1	0	5	0	0	3	1	1	0	0	0	0	0	0	2	1	0	3	0	1
510	0	0	0	0	0	0	0	0	2	0	0	0	0	0	0	2	2	1	3	2	1	0	2		2	0	0	4	1	1	0	5	0	0	3	1	1	0	0	0	0	0	0	2	1	0	2	0	1
511	0	0	0	0	0	0	0	0	2	0	0	0	0	0	0	2	2	1	3	2	2	0	2		2	0	0	4	1	1	0	5	0	0	3	1	1	0	0	0	0	0	0	3	1	0	3	0	1
512	0	0	0	0	0	0	0	0	2	0	0	0	0	0	0	2	2	1	0	1	1	0	2		2	0	0	4	1	1	0	3	0	0	3	1	1	0	0	0	0	0	0	2	1	0	3	0	1
513	0	0	0	0	0	0	0	0	2	0	0	0	0	0	0	2	3	1	0	1	2	0	2	2	2	0	0	4	1	0	0	5	0	0	2	1	1	0	2	0	3	1	0	1	0	0	3	0	1
514	0	0	0	0	0	0	0	0	2	0	0	0	0	0	0	1	1	2	0	1	2	0	2		2	0	0	4	1	0	0	4	0	0	1	1	1	0	0	0	0	0	0	1	1	0	3	0	1
515	0	0	0	0	0	0	0	0	2	0	0	0	0	1	0	2	2	1	0	1	2	0	2	2	4	0	0	4	1	1	0	6	0	0	3	1	1	0	2	0	4	1	0	1	0	0	3	0	1
516	0	0	0	0	0	0	0	0	2	0	0	0	0	2	0	3	2	1	0	1	2	0	2	2	7	1	0	3	0	0	0	5	0	0	0	0	2	0	3	0	6	1	1	3	0	2	3	0	1
517	0	0	0	0	0	0	0	0	2	0	0	0	0	3	1	1	2	1	3	2	2	0	2	2	4	0	0	4	1	1	0	8	0	0	3	1	1	0	3	0	8	1	0	1	0	0	3	0	1
518	0	0	0	0	0	0	0	0	3	0	0	0	0	3	1	1	1	1	3	1	2	0	2	1	4	0	0	3	0	1	0	8	0	0	2	1	1	0	3	0	8	1	0	1	0	0	3	0	1
519	0	0	0	0	0	0	0	0	2	0	0	0	0	3	1	1	2	1	0	1	2	0	2	2	4	0	0	3	0	1	0	8	0	0	2	1	1	0	3	0	8	1	0	1	0	0	3	0	1
520	0	0	0	0	0	0	0	0	3	0	0	0	0	2	0	2	1	1	3	2	2	0	2	1	4	0	0	3	0	1	0	8	0	0	2	1	1	0	2	0	4	1	0	3	0	0	3	0	1
521	0	0	0	0	0	0	0	0	2	0	0	0	0	2	0	2	1	1	3	1	2	0	2	2	3	0	0	4	1	1	0	8	0	0	3	1	1	0	3	0	6	1	0	2	0	0	3	0	1
522	0	0	0	0	0	0	0	0	3	0	0	0	0	2	0	1	2	2	0	1	2	0	2	2	4	0	0	3	0	1	0	8	0	0	2	1	1	0	2	0	4	1	0	1	0	0	3	0	1
523	0	0	0	0	0	0	0	0	2	0	0	0	0	2	0	2	1	1	3	2	2	0	2	2	4	0	0	4	1	1	0	8	0	0	3	1	1	0	3	0	6	1	0	2	0	0	3	0	1
524	0	0	0	0	0	0	0	0	2	0	0	0	0	1	0	2	2	1	3	2	1	0	2	2	4	0	0	0	0	1	0	7	0	0	2	1	1	0	3	0	6	1	0	2	0	0	3	0	1
525	0	0	0	0	0	0	0	0	2	0	0	0	0	2	0	2	1	1	3	2	2	0	2	2	4	0	0	4	1	1	0	7	0	0	3	1	1	0	2	0	4	1	0	2	0	0	3	0	1
526	0	0	0	0	0	0	0	0	2	0	0	0	0	3	1	1	1	2	0	1	2	0	2	2	4	0	0	4	1	1	0	8	0	0	3	1	1	0	3	0	8	1	0	1	0	0	3	0	1
527	0	0	0	0	0	0	0	0	2	0	0	0	0	2	0	2	1	1	3	2	1	0	2	1	4	0	0	4	1	1	0	8	0	0	3	1	1	0	0	0	0	0	0	2	1	0	3	0	1
528	0	0	0	0	0	0	0	0	2	0	0	0	0	2	0	2	1	1	0	1	1	0	2	2	4	0	0	4	1	1	0	8	0	0	3	1	1	0	2	0	4	1	0	2	0	0	3	0	1
529	0	0	0	0	0	0	0	0	2	0	0	0	0	2	0	2	2	1	3	1	2	0	2	2	4	0	0	4	1	1	0	8	0	0	3	1	1	0	2	0	4	1	0	1	0	0	3	0	1
530	0	0	0	0	0	0	0	0	2	0	0	0	0	3	1	2	1	1	3	2	1	0	2	1	4	0	0	4	1	1	0	8	0	0	3	1	1	1	3	0	9	1	0	3	0	0	3	0	1
531	0	0	0	0	0	0	0	0	3	0	0	0	0	3	1	2	1	1	3	2	2	0	2	1	3	0	0	3	0	1	0	8	0	0	2	1	1	0	3	0	8	1	0	3	0	0	2	0	0
532	0	0	0	0	0	0	0	0	2	0	0	0	0	2	0	1	1	1	3	1	1	0	2	2	4	0	0	4	1	1	0	8	0	0	3	1	1	0	3	0	6	1	0	2	0	0	3	0	1
533	0	0	0	0	0	0	0	0	3	0	0	0	0	3	1	2	1	1	3	2	2	0	2	2	4	0	0	3	0	1	0	8	0	0	2	1	1	0	3	0	8	1	0	3	0	0	3	0	1
534	0	0	0	0	0	0	0	0	2	0	0	0	0	3	1	2	1	1	3	1	1	0	2	2	4	0	0	3	0	1	0	8	0	0	2	1	1	0	3	0	8	1	0	3	0	0	3	0	1
535	0	0	0	0	0	0	0	0	2	0	0	0	0	3	1	1	1	2	0	1	1	0	2	1	3	0	0	3	0	1	0	8	0	0	2	1	1	0	2	0	6	1	0	1	0	0	3	0	1
536	0	0	0	0	0	0	0	0	2	0	0	0	0	3	1	2	2	1	3	2	2	0	2	2	3	0	0	4	1	1	0	8	0	0	3	1	1	0	3	0	8	1	0	1	0	0	3	0	1
537	0	0	0	0	0	0	0	0	2	0	0	0	0	2	0	2	1	1	3	1	1	0	2	2	3	0	0	4	1	1	0	8	0	0	3	1	1	0	3	0	6	1	0	3	0	0	3	0	1
538	0	0	0	0	0	0	0	0	3	0	0	0	0	3	1	2	1	1	3	2	2	0	2	1	4	0	0	3	0	1	0	8	0	0	2	1	1	0	3	0	8	1	0	3	0	0	3	0	1
539	0	0	0	0	0	0	0	0	2	0	0	0	0	3	1	2	2	1	3	2	2	0	2	2	4	0	0	4	1	1	0	8	0	0	3	1	1	0	3	0	8	1	0	2	0	0	3	0	1
540	0	0	0	0	0	0	0	0	3	0	0	0	0	3	1	2	1	1	3	1	2	0	2	1	4	0	0	3	0	1	0	8	0	0	2	1	1	1	3	0	9	1	0	3	0	0	3	0	1
541	0	0	0	0	0	0	0	0	2	0	0	0	0	0	0	2	1	1	0	1	2	0	2		2	0	0	4	1	1	0	5	0	0	3	1	1	0	2	0	4	1	0	2	0	0	3	0	1
542	0	0	0	0	0	0	0	0	2	0	0	0	0	1	0	1	1	1	0	1	2	0	2	1	5	0	0	3	0	1	0	5	0	0	2	1	1	0	2	0	4	1	0	1	0	0	3	0	1
543	0	0	0	0	0	0	0	0	2	0	0	0	0	0	0	1	1	1	0	1	2	0	2		2	0	0	4	1	1	0	5	0	0	3	1	1	0	2	0	4	1	0	1	0	0	1	0	0
544	0	0	0	0	0	0	0	0	2	0	0	0	0	1	0	2	2	1	3	3	1	0	2		5	0	0	4	1	1	0	6	0	0	3	1	1	0	0	0	0	0	0	3	1	0	3	0	1
545	0	0	0	0	0	0	0	0	2	0	0	0	0	0	0	2	2	1	0	1	2	0	2		2	0	0	3	0	1	0	3	0	0	2	1	1	0	0	0	0	0	0	3	1	0	3	0	1
546	0	0	0	0	0	0	0	0	2	0	0	0	0	1	0	3	1	1	0	1	2	0	2		6	0	0	3	0	1	0	6	0	0	2	1	1	0	0	0	0	0	0	3	1	0	1	0	0
547	0	0	0	0	0	0	0	0	2	0	0	0	0	2	0	1	1	1	0	1	2	0	2	2	4	0	0	4	1	1	0	5	0	0	3	1	1	0	3	0	8	1	0	1	0	0	3	0	1
548	1	1	0	1	1	0	0	0	2	0	0	0	0	2	0	2	2	1	3	2	1	0	2	2	3	0	0	4	1	1	0	6	0	0	3	1	1	0	3	0	6	1	0	2	0	0	4	0	1
549	0	0	0	0	0	0	0	0	2	0	0	0	0	2	0	2	1	1	3	2	2	0	2	2	3	0	0	4	1	1	0	6	0	0	3	1	1	0	3	0	6	1	0	2	0	0	3	0	1
550	0	0	0	0	0	0	0	0	2	0	0	0	0	1	0	2	1	1	3	2	1	0	2	2	3	0	0	2	0	1	0	6	0	0	2	1	1	0	2	0	5	1	0	1	0	0	3	0	1
551	0	0	0	0	0	0	0	0	2	0	0	0	0	0	0	2	2	1	3	2	1	0	2		2	0	0	2	0	1	0	6	0	0	2	1	1	0	0	0	0	0	0	2	1	0	3	0	1
552	0	0	0	0	0	0	0	0	2	0	0	0	0	1	0	1	1	1	3	2	2	0	2	2	3	0	0	4	1	0	0	5	0	0	2	1	1	0	3	0	6	1	0	1	0	0	3	0	1
553	0	0	0	0	0	0	0	0	2	0	0	0	0	1	0	2	2	1	3	2	1	0	2	2	3	0	0	3	0	1	0	6	0	0	2	1	1	0	3	0	6	1	0	1	0	0	3	0	1
554	0	0	0	0	0	0	0	0	2	0	0	0	0	3	1	2	1	1	3	2	2	0	2	2	3	0	0	4	1	1	0	6	0	0	3	1	1	0	3	0	8	1	0	2	0	0	3	0	1
555	0	0	0	0	0	0	0	0	3	0	0	0	0	1	0	2	3	1	1	2	2	0	2		5	0	0	3	0	1	0	3	0	0	2	1	1	0	3	0	6	1	0	2	0	0	3	0	1
556	0	0	0	0	0	0	0	0	1	0	0	0	0	0	0	2	1	1	0	1	1	1	1		2	0	0	4	1	0	1	4	0	1	4	1	1	0	2	0	4	1	0	3	0	0	3	0	1
557	0	0	0	0	0	0	0	0	2	0	0	0	0	1	0	2	2	1	0	1	1	0	2		2	0	0	4	1	1	0	9	0	0	3	1	1	0	0	0	0	0	0	2	1	0	3	0	1
558	0	0	0	0	0	0	0	0	2	0	0	0	0	0	0	2	2	1	0	1	2	0	2		2	0	0	4	1	1	0	6	0	0	3	1	1	0	0	0	0	0	0	1	1	0	3	0	1
559	0	0	0	0	0	0	0	0	1	0	0	0	0	3	1	2	2	1	0	1	2	0	1		7	1	1	4	1	1	0	6	0	1	5	1	2	0	0	0	0	0	0	2	1	2	3	0	1
560	0	0	0	0	0	0	0	0	2	0	0	0	0	1	0	2	1	1	3	2	2	0	2		3	0	0	3	0	1	0	5	0	0	2	1	1	0	0	0	0	0	0	3	1	0	3	0	1
561	0	0	0	0	0	0	0	0	2	0	0	0	0	1	0	2	1	1	3	2	2	0	2	2	3	0	0	3	0	1	0	6	0	0	2	1	1	0	1	0	2	1	0	1	0	0	3	0	1
562	0	0	0	0	0	0	0	0	2	0	0	0	0	2	0	2	1	1	3	1	1	0	2	2	3	0	0	4	1	1	0	8	0	0	3	1	1	0	3	0	6	1	0	2	0	0	3	0	1
563	0	0	0	0	0	0	0	0	2	0	0	0	0	3	1	2	3	1	3	2	2	0	2	1	3	0	0	4	1	1	0	6	0	0	3	1	1	0	3	0	8	1	0	2	0	0	3	0	1
564	0	0	0	0	0	0	0	0	2	0	0	0	0	2	0	2	1	1	0	1	2	0	2	2	3	0	1	4	1	1	0	6	0	0	4	1	1	0	3	0	6	1	0	2	0	0	3	0	1
565	0	0	0	0	0	0	0	0	3	0	0	0	0	2	0	2	1	1	3	2	1	0	2	1	3	0	0	3	0	1	0	8	0	0	2	1	1	0	3	0	7	1	0	3	0	0	3	0	1
566	0	0	0	0	0	0	0	0	2	0	0	0	0	1	0	2	3	1	0	1	1	0	2		4	0	0	4	1	1	0	5	0	0	2	1	1	0	0	0	0	0	0	1	1	0	3	0	1
567	0	0	0	0	0	0	0	0	2	0	0	0	0	1	0	1	1	1	3	2	2	0	2	2	3	0	0	3	0	1	0	6	0	0	2	1	1	0	3	0	6	1	0	1	0	0	3	0	1
568	0	0	0	0	0	0	0	0	2	0	0	0	0	0	0	2	3	1	1	2	2	0	2	2	2	0	0	4	1	1	0	5	0	0	3	1	1	0	2	0	4	1	0	1	0	0	1	0	0
569	0	0	0	0	0	0	0	0	2	0	0	0	0	2	0	2	3	1	1	2	2	0	2	2	3	0	0	4	1	1	0	6	0	0	3	1	1	0	3	0	6	1	0	2	0	0	3	0	1
570	0	0	0	0	0	0	0	0	3	0	0	0	0	3	1	2	1	1	0	1	2	0	2	2	3	0	0	2	0	1	0	6	0	0	2	1	1	0	3	0	8	1	0	2	0	0	3	0	1
571	0	0	0	0	0	1	0	0	2	1	1	1	1	0	0	2	1	1	0	1	2	0	2		1	0	0	4	1	0	0	5	0	0	2	1	1	0	0	0	0	0	0	3	1	0	4	0	1
572	0	0	0	0	0	0	0	0	2	0	0	0	0	0	0	1	2	2	0	1	2	0	2		2	0	0	3	0	0	0	5	0	0	1	1	1	0	0	0	1	1	0	1	0	0	2	0	0
573	0	0	0	0	0	0	0	0	1	0	0	0	0	1	0	2	2	1	3	1	1	0	1	2	2	0	0	4	1	1	0	5	0	1	4	1	1	0	0	0	0	0	0	2	1	0	3	0	1
574	0	0	0	0	0	1	0	0	2	1	1	1	1	0	0	1	1	1	0	1	2	0	2		2	0	0	4	1	1	0	6	0	0	2	1	1	0	0	0	0	0	0	2	1	0	4	0	1
575	0	0	0	0	0	0	0	0	2	0	0	0	0	0	0	2	3	1	1	2	2	0	2		2	0	0	4	1	0	0	5	0	0	1	1	1	0	0	0	0	0	0	2	1	0	3	0	1
576	0	0	0	0	0	0	0	0	1	0	0	0	0	3	1	2	2	1	3	2	1	0	1	2	3	0	0	3	0	1	0	6	0	1	3	1	1	0	3	0	8	1	0	2	0	0	3	0	1
577	0	0	0	0	0	0	0	0	2	0	0	0	0	1	0	2	1	1	3	2	1	0	2	2	3	0	0	4	1	1	0	5	0	0	3	1	1	0	3	0	6	1	0	1	0	0	3	0	1
578	0	0	0	0	0	0	0	0	2	0	0	0	0	0	0	2	1	1	0	1	2	0	2		0	0	0	4	1	0	0	5	0	0	2	1	0	0	3	0	6	1	0	3	0	1	3	0	1
579	0	0	0	0	0	0	0	0	2	0	0	0	0	1	0	1	2	1	0	1	1	0	2		2	0	0	4	1	1	0	6	0	0	3	1	1	0	2	0	4	1	0	1	0	0	3	0	1
580	0	0	0	0	0	0	0	0	2	0	0	0	0	1	0	3	3	1	3	2	2	0	2		4	0	0	2	0	1	0	6	0	0	2	1	1	0	2	0	4	1	0	1	0	0	3	0	1
581	0	0	0	0	0	0	0	0	3	0	0	0	0	0	0	1	2	1	0	1	2	0	2		2	0	0	3	0	0	0	4	0	0	0	0	1	0	0	0	0	0	1	1	1	0	3	0	1
582	0	0	0	0	0	1	0	0	2	1	1	1	1	1	0	1	1	1	0	1	2	0	2	2	5	0	0	4	1	1	0	5	0	0	2	1	1	0	2	0	4	1	0	1	0	0	4	0	1
583	0	0	0	0	0	0	0	0	2	0	0	0	0	0	0	2	1	1	0	1	2	0	2		2	0	0	3	0	1	0	6	0	0	1	1	1	0	0	0	0	0	0	3	1	0	3	0	1
584	0	0	0	0	0	0	0	0	2	0	0	0	0	1	0	2	3	1	1	2	1	0	2		3	0	0	4	1	1	0	6	0	0	3	1	1	0	0	0	0	0	0	2	1	0	3	0	1
585	0	0	0	0	0	1	0	0	2	1	1	1	1	0	0	2	1	1	0	1	2	0	2	2	2	0	0	4	1	1	0	6	0	0	3	1	1	0	2	0	4	1	0	3	0	0	4	0	1
586	0	0	0	0	0	0	0	0	2	0	0	0	0	0	0	2	1	1	0	1	1	0	2	2	2	0	0	4	1	1	0	5	0	0	3	1	1	0	2	0	4	1	0	3	0	0	3	0	1
587	0	0	0	0	0	0	0	0	2	0	0	0	0	0	0	2	2	1	0	1	2	0	2		0	0	1	4	1	1	0	5	0	0	3	1	0	0	0	0	0	0	0	2	1	1	3	0	1
588	0	0	0	0	0	0	0	0	2	0	0	0	0	0	0	2	2	1	3	2	1	0	2		2	0	0	3	0	1	0	5	0	0	2	1	1	0	0	0	0	0	0	3	1	0	0	0	0
589	0	0	0	0	0	0	0	0	2	0	0	0	0	0	0	3	1	1	3	2	2	0	2		0	0	0	3	0	1	0	6	0	0	1	1	0	0	2	0	4	1	0	3	0	1	3	0	1
590	0	0	0	0	0	0	0	0	2	0	0	0	0	1	0	2	2	1	0	1	2	0	2		4	0	0	4	1	1	0	5	0	0	3	1	1	0	0	0	0	0	0	2	1	0	3	0	1
591	0	0	0	0	0	0	0	0	2	0	0	0	0	1	0	2	3	1	1	2	1	0	2	2	3	0	0	2	0	1	0	7	0	0	2	1	1	0	3	0	6	1	0	1	0	0	3	0	1
592	0	0	0	0	0	0	0	0	3	0	0	0	0	3	1	2	3	1	1	2	2	0	2	2	3	0	0	3	0	1	0	6	0	0	2	1	1	0	3	0	8	1	0	2	0	0	3	0	1
593	0	0	0	0	0	0	0	0	3	0	0	0	0	2	0	2	1	1	3	2	1	0	2	2	3	0	0	3	0	1	0	8	0	0	2	1	1	0	2	0	5	1	0	3	0	0	3	0	1
594	0	0	0	0	0	0	0	0	2	0	0	0	0	1	0	2	2	1	3	3	2	0	2	2	4	0	0	2	0	1	0	6	0	0	2	1	1	0	3	0	6	1	0	2	0	0	3	0	1
595	0	0	0	0	0	0	0	0	2	0	0	0	0	0	0	2	2	1	0	1	1	0	2		2	0	0	4	1	1	0	5	0	0	3	1	1	0	2	0	4	1	0	2	0	0	3	0	1
596	0	0	0	0	0	1	0	0	2	1	1	1	1	0	0	2	2	1	0	1	2	0	2	1	2	0	0	4	1	1	0	5	0	0	3	1	1	0	3	0	6	1	0	2	0	0	4	0	1
597	0	0	0	0	0	1	0	0	2	1	1	1	1	1	0	2	1	1	0	1	2	0	2	2	4	0	0	4	1	1	0	6	0	0	3	1	1	0	2	0	4	1	0	3	0	0	4	0	1
598	0	0	0	0	0	0	0	0	2	0	0	0	0	0	0	2	3	1	3	2	2	0	2	2	2	0	0	4	1	1	0	5	0	0	3	1	1	0	2	0	4	1	0	1	0	0	3	0	1
599	0	0	0	0	0	0	0	0	2	0	0	0	0	1	0	2	2	1	3	2	1	0	2		6	0	0	4	1	1	0	6	0	0	3	1	1	0	0	0	0	0	0	3	1	0	3	0	1
600	0	0	0	0	0	0	0	0	3	0	0	0	0	1	0	1	1	1	3	2	2	0	2	1	3	0	0	3	0	1	0	6	0	0	2	1	1	0	3	0	7	1	0	2	0	0	3	0	1
601	0	0	0	0	0	0	0	0	1	0	0	0	0	3	1	1	1	2	3	1	2	0	1	2	3	0	0	3	0	1	0	6	0	1	3	1	1	1	3	0	9	1	0	1	0	0	3	0	1
602	0	0	0	0	0	0	0	0	3	0	0	0	0	2	0	2	3	1	3	2	1	0	2	1	3	0	0	3	0	1	0	9	0	0	2	1	1	0	3	0	6	1	0	3	0	0	3	0	1
603	0	0	0	0	0	0	0	0	2	0	0	0	0	1	0	2	3	1	1	2	2	0	2	2	3	0	0	3	0	1	0	4	0	0	1	1	1	0	3	0	6	1	0	1	0	0	3	0	1
604	0	0	0	0	0	0	0	0	2	0	0	0	0	1	0	2	1	1	3	2	2	0	2	2	3	0	0	1	0	1	0	4	0	0	2	1	1	0	3	0	6	1	0	3	0	0	3	0	1
605	1	1	0	1	1	1	0	0	2	1	1	1	1	2	0	2	1	2	3	2	2	0	2	1	3	0	0	3	0	1	0	6	0	0	2	1	1	0	3	0	8	1	0	1	0	0	5	0	1
606	0	0	0	0	0	0	0	0	2	0	0	0	0	1	0	2	1	1	3	2	2	0	2	2	3	0	0	3	0	1	0	5	0	0	2	1	1	0	3	0	6	1	0	3	0	0	3	0	1
607	1	1	1	1	1	0	0	0	1	0	0	0	0	1	0	2	2	1	3	2	2	0	1	2	3	0	1	2	0	1	0	4	0	1	4	1	1	0	3	0	6	1	0	1	0	0	4	0	1
608	0	0	0	0	0	0	0	0	3	0	0	0	0	2	0	3	2	1	3	3	1	0	2	2	3	0	0	3	0	1	0	6	0	0	2	1	1	1	3	0	9	1	0	3	0	0	3	0	1
609	1	1	0	1	1	0	0	0	2	0	0	0	0	1	0	2	1	1	3	2	2	0	2	2	3	0	0	3	0	1	0	4	0	0	2	1	1	0	3	0	6	1	0	3	0	0	4	0	1
610	1	1	0	1	1	0	0	0	2	0	0	0	0	2	0	1	1	2	0	1	1	0	2	2	3	0	1	4	1	1	0	5	0	0	3	1	1	0	3	0	8	1	0	1	0	0	4	0	1
611	0	0	0	0	0	1	0	0	2	1	1	1	1	1	0	3	1	1	0	1	2	0	2	1	4	0	0	4	1	0	0	5	0	0	1	1	1	0	3	0	6	1	0	3	0	0	4	0	1
612	0	0	0	0	0	0	0	0	2	0	0	0	0	1	0	2	3	2	0	1	2	0	2	2	2	0	0	4	1	1	0	6	0	0	3	1	1	0	2	0	4	1	0	2	0	0	3	0	1
613	0	0	0	0	0	0	0	0	3	0	0	0	0	3	1	2	1	1	3	2	2	0	2	2	5	0	0	3	0	1	0	8	0	0	2	1	1	0	3	0	8	1	0	3	0	0	3	0	1
614	0	0	0	0	0	0	0	0	3	0	0	0	0	3	1	2	1	1	0	1	2	0	2	2	3	0	0	3	0	1	0	8	0	0	2	1	1	1	3	0	9	1	0	2	0	0	3	0	1
615	0	0	0	0	0	0	0	0	2	0	0	0	0	1	0	1	1	1	0	1	1	0	2	1	4	0	0	0	0	1	0	6	0	0	2	1	1	0	3	0	6	1	0	1	0	0	3	0	1
616	0	0	0	0	0	0	0	0	2	0	0	0	0	3	1	2	1	2	0	1	2	0	2	1	4	0	0	4	1	1	0	8	0	0	3	1	1	1	3	0	9	1	0	1	0	0	3	0	1
617	0	0	0	0	0	0	0	0	2	0	0	0	0	2	0	2	1	1	3	2	2	0	2	2	4	0	0	4	1	1	0	8	0	0	3	1	1	0	2	0	4	1	0	3	0	0	3	0	1
618	0	0	0	0	0	0	0	0	2	0	0	0	0	3	1	2	1	1	0	1	2	0	2	2	4	0	0	4	1	1	0	8	0	0	3	1	1	0	3	0	8	1	0	3	0	0	3	0	1
619	0	0	0	0	0	0	0	0	2	0	0	0	0	2	0	2	3	2	1	2	2	0	2	2	4	0	0	4	1	1	0	8	0	0	2	1	1	0	2	0	4	1	0	1	0	0	3	0	1
620	0	0	0	0	0	0	0	0	1	0	0	0	0	3	1	2	1	1	0	1	2	0	1	1	4	0	0	2	0	1	0	7	0	1	3	1	1	0	3	0	8	1	0	3	0	0	1	0	0
621	0	0	0	0	0	0	0	0	2	0	0	0	0	2	0	2	1	1	0	1	1	0	2	2	4	0	0	3	0	1	0	8	0	0	2	1	1	0	3	0	7	1	0	3	0	0	3	0	1
622	0	0	0	0	0	0	0	0	2	0	0	0	0	3	1	2	1	1	0	1	1	0	2		7	1	0	4	1	1	0	7	0	0	3	1	2	0	1	0	2	1	0	1	0	2	3	0	1
623	0	0	0	0	0	0	0	0	2	0	0	0	0	4	1	2	2	1	0	1	2	0	2	1	7	1	0	4	1	0	0	8	0	0	2	1	2	0	3	0	8	1	0	1	0	2	2	0	0
624	0	0	0	0	0	0	0	0	1	0	0	0	0	2	0	2	2	1	3	2	2	0	1	2	4	0	0	2	0	1	0	6	0	1	3	1	1	0	3	0	6	1	0	3	0	0	3	0	1
625	0	0	0	0	0	0	0	0	2	0	0	0	0	2	0	2	1	1	0	1	2	0	2		4	0	0	3	0	1	0	8	0	0	2	1	1	0	2	0	3	1	0	3	0	0	3	0	1
626	0	0	0	0	0	0	0	0	2	0	0	0	0	2	0	1	1	1	0	1	2	0	2	2	4	0	0	4	1	1	0	8	0	0	3	1	1	0	3	0	7	1	0	1	0	0	3	0	1
627	0	0	0	0	0	0	0	0	3	0	0	0	0	2	0	3	1	1	0	1	2	0	2	2	4	0	0	3	0	1	0	8	0	0	2	1	1	0	2	0	5	1	0	3	0	0	2	0	0
628	0	0	0	0	0	0	0	0	2	0	0	0	0	2	0	3	2	1	0	1	2	0	2		4	0	0	3	0	1	0	8	0	0	2	1	1	0	0	0	0	0	0	3	1	0	3	0	1
629	0	0	0	0	0	0	0	0	2	0	0	0	0	2	0	3	1	1	3	2	2	0	2	2	4	0	0	3	0	1	0	8	0	0	2	1	1	0	3	0	7	1	0	3	0	0	3	0	1
630	0	0	0	0	0	0	0	0	3	0	0	0	0	3	1	2	2	2	0	1	1	0	2	1	3	0	0	3	0	1	0	8	0	0	2	1	1	0	3	0	8	1	0	1	0	0	3	0	1
631	0	0	0	0	0	0	0	0	2	0	0	0	0	2	0	2	2	1	0	1	1	0	2		3	0	0	4	1	1	0	8	0	0	3	1	1	0	1	0	2	1	0	3	0	0	3	0	1
632	0	0	0	0	0	0	0	0	2	0	0	0	0	2	0	1	2	1	3	2	2	0	2	2	4	0	0	3	0	1	0	8	0	0	2	1	1	0	3	0	6	1	0	1	0	0	3	0	1
633	0	0	0	0	0	0	0	0	2	0	0	0	0	2	0	2	1	1	0	1	2	0	2	2	4	0	0	4	1	1	0	8	0	0	3	1	1	0	3	0	6	1	0	3	0	0	0	0	0
634	0	0	0	0	0	0	0	0	2	0	0	0	0	2	0	2	1	1	3	2	2	0	2	1	4	0	0	4	1	1	0	7	0	0	3	1	1	0	3	0	6	1	0	2	0	0	3	0	1
635	0	0	0	0	0	0	0	0	2	0	0	0	0	2	0	1	1	1	0	1	2	0	2	2	4	0	0	3	0	1	0	8	0	0	2	1	1	0	3	0	6	1	0	1	0	0	3	0	1
636	0	0	0	0	0	0	0	0	2	0	0	0	0	2	0	2	2	1	1	2	2	0	2	2	4	0	0	4	1	1	0	8	0	0	3	1	1	0	3	0	7	1	0	1	0	0	3	0	1
637	0	0	0	0	0	0	0	0	2	0	0	0	0	2	0	2	2	1	0	1	2	0	2	2	4	0	0	4	1	1	0	8	0	0	3	1	1	0	3	0	6	1	0	1	0	0	3	0	1
638	0	0	0	0	0	0	0	0	2	0	0	0	0	3	1	2	1	1	0	1	2	0	2	1	4	0	0	4	1	1	0	8	0	0	3	1	1	0	3	0	8	1	0	2	0	0	3	0	1
639	0	0	0	0	0	0	0	0	2	0	0	0	0	0	0	2	1	1	3	2	2	0	2		2	0	0	4	1	1	0	4	0	0	2	1	1	0	0	0	0	0	0	3	1	0	3	0	1
640	0	0	0	0	0	0	0	0	2	0	0	0	0	0	0	2	1	1	0	1	2	0	2		2	0	0	4	1	1	0	5	0	0	3	1	1	0	0	0	0	0	0	2	1	0	2	0	0
641	0	0	0	0	0	0	0	0	2	0	0	0	0	0	0	2	1	1	0	1	2	1	2		2	0	0	3	0	0	1	4	0	0	2	1	1	0	0	0	0	0	0	3	1	0	3	0	1
642	0	0	0	0	0	0	0	0	2	0	0	0	0	2	0	2	1	1	3	2	2	0	2	1	3	0	1	4	1	1	0	4	0	0	4	1	1	0	3	0	7	1	0	3	0	0	3	0	1
643	0	0	0	0	0	0	0	0	2	0	0	0	0	1	0	1	1	1	3	1	2	0	2	2	3	0	0	3	0	1	0	5	0	0	2	1	1	0	3	0	6	1	0	1	0	0	2	0	1
644	0	0	0	0	0	0	0	0	2	0	0	0	0	1	0	2	1	1	3	2	2	0	2	2	3	0	0	3	0	1	0	6	0	0	2	1	1	0	1	0	3	1	0	3	0	0	2	0	1
645	0	0	0	0	0	0	0	0	2	0	0	0	0	0	0	1	1	1	3	2	2	0	2	2	0	0	0	3	0	1	0	5	0	0	2	1	0	0	3	0	6	1	0	1	0	1	2	0	1
646	0	0	0	0	0	0	0	0	2	0	0	0	0	1	0	2	3	1	1	1	1	0	2	2	3	0	0	4	1	1	0	5	0	0	3	1	1	0	3	0	6	1	0	1	0	0	2	0	1
647	0	0	0	0	0	0	0	0	1	0	0	0	0	0	0	2	1	1	0	1	1	0	1	2	2	0	0	2	0	1	0	7	0	1	3	1	1	0	2	0	4	1	0	3	0	0	3	0	1
648	0	0	0	0	0	0	0	0	2	0	0	0	0	0	0	1	2	1	3	1	2	0	2		2	0	0	4	1	1	0	5	0	0	2	1	1	0	0	0	0	0	0	1	1	0	3	0	1
649	0	0	0	0	0	0	0	0	2	0	0	0	0	2	0	3	1	1	0	1	2	0	2	2	7	1	0	3	0	0	0	2	0	0	1	1	2	0	3	0	5	1	0	3	0	2	3	0	1
650	0	0	0	0	0	0	0	0	2	0	0	0	0	2	0	2	1	1	0	1	2	0	2		6	0	0	4	1	1	0	6	0	0	3	1	1	0	0	0	0	0	0	1	1	0	3	0	1
651	0	0	0	0	0	1	0	0	3	1	1	1	1	1	0	2	3	1	3	2	2	0	2	2	3	0	0	3	0	1	0	6	0	0	2	1	1	0	3	0	6	1	0	3	0	0	3	0	1
652	0	0	0	0	0	1	0	0	3	1	1	1	1	2	0	1	1	1	3	2	2	0	2	1	3	0	0	3	0	1	0	7	0	0	1	1	1	0	3	0	8	1	0	1	0	0	3	0	1
653	0	0	0	0	0	0	0	0	1	0	0	0	0	3	1	2	3	1	0	1	1	0	1	2	3	0	0	4	1	1	0	5	0	1	4	1	1	1	3	0	9	1	0	2	0	0	2	0	1
654	0	0	0	0	0	0	0	0	2	0	0	0	0	2	0	2	2	1	3	2	2	0	2	2	3	0	0	4	1	1	0	6	0	0	3	1	1	0	3	0	6	1	0	2	0	0	2	0	1
655	0	0	0	0	0	0	0	0	2	0	0	0	0	2	0	2	1	1	3	2	2	0	2	2	3	0	0	4	1	1	0	6	0	0	3	1	1	0	3	0	7	1	0	3	0	0	2	0	1
656	0	0	0	0	0	0	0	0	2	0	0	0	0	1	0	2	2	1	3	2	2	0	2	2	3	0	0	4	1	1	0	4	0	0	3	1	1	0	3	0	6	1	0	2	0	0	2	0	1
657	0	0	0	0	0	0	0	0	2	0	0	0	0	2	0	2	1	1	3	2	2	0	2	1	3	0	0	3	0	1	0	5	0	0	2	1	1	0	3	0	8	1	0	1	0	0	2	0	1
658	0	0	0	0	0	0	0	0	2	0	0	0	0	1	0	2	1	1	3	2	2	0	2	2	3	0	0	3	0	0	0	6	0	0	1	1	1	0	3	0	6	1	0	2	0	0	2	0	1
659	0	0	0	0	0	0	0	0	2	0	0	0	0	1	0	3	1	1	0	1	2	0	2		3	0	0	4	1	1	0	5	0	0	3	1	1	0	0	0	0	0	0	3	1	0	3	0	1
660	0	0	0	0	0	0	0	0	3	0	0	0	0	1	0	2	2	1	3	2	1	0	2		6	0	0	3	0	0	0	5	0	0	1	1	1	0	0	0	0	0	0	3	1	0	3	0	1
661	0	0	0	0	0	0	0	0	2	0	0	0	0	1	0	2	1	1	3	2	2	0	2	2	3	0	0	3	0	1	0	6	0	0	2	1	1	0	3	0	6	1	0	3	0	0	2	0	1
662	0	0	0	0	0	1	0	0	2	1	1	1	1	1	0	2	1	1	0	1	2	0	2	2	4	0	0	3	0	1	0	5	0	0	2	1	1	0	3	0	6	1	0	2	0	0	4	0	1
663	0	0	0	0	0	0	0	0	2	0	0	0	0	0	0	1	2	1	0	1	2	0	2	1	2	0	0	4	1	0	0	5	0	0	1	1	1	0	3	0	7	1	0	1	0	0	3	0	1
664	0	0	0	0	0	0	0	0	1	0	0	0	0	0	0	2	2	1	0	1	1	1	1		0	0	0	4	1	0	1	4	0	1	3	1	0	0	3	0	6	1	0	1	0	1	3	0	1
665	0	0	0	0	0	0	0	0	2	0	0	0	0	2	0	2	2	1	3	2	2	0	2	1	4	0	0	4	1	0	0	5	0	0	2	1	1	0	3	0	8	1	0	2	0	0	1	0	0
666	0	0	0	0	0	0	0	0	2	0	0	0	0	1	0	2	1	1	3	2	2	0	2		5	0	0	4	1	1	0	5	0	0	3	1	1	0	0	0	0	0	0	2	1	0	3	0	1
667	0	0	0	0	0	0	0	0	3	0	0	0	0	0	0	2	2	1	0	1	2	0	2		2	0	0	3	0	0	0	5	0	0	1	1	1	0	0	0	0	0	0	3	1	0	3	0	1
668	0	0	0	0	0	0	0	0	2	0	0	0	0	0	0	2	3	1	1	2	1	0	2	2	2	0	0	4	1	1	0	5	0	0	3	1	1	0	3	0	6	1	0	2	0	0	3	0	1
669	0	0	0	0	0	0	0	0	2	0	0	0	0	1	0	3	1	1	0	1	1	0	2		6	0	1	3	0	0	0	5	0	0	2	1	1	0	0	0	0	0	0	3	1	0	3	0	1
670	0	0	0	0	0	1	0	0	2	1	1	1	1	1	0	2	3	1	1	2	2	0	2	2	2	0	1	4	1	0	0	6	0	0	3	1	1	0	2	0	6	1	0	3	0	0	4	0	1
671	0	0	0	0	0	0	0	0	2	0	0	0	0	0	0	3	1	1	0	1	2	0	2	2	2	0	0	4	1	0	0	5	0	0	2	1	1	0	3	0	5	1	0	3	0	0	3	0	1
672	0	0	0	0	0	0	0	0	2	0	0	0	0	0	0	2	1	1	0	1	2	0	2		2	0	0	3	0	0	0	4	0	0	1	1	1	0	0	0	0	0	0	3	1	0	3	0	1
673	0	0	0	0	0	1	0	0	2	1	1	1	1	0	0	2	2	1	0	1	1	0	2		2	0	0	4	1	0	0	5	0	0	2	1	1	0	0	0	0	0	0	3	1	0	4	0	1
674	0	0	0	0	0	0	0	0	2	0	0	0	0	1	0	2	2	1	0	1	2	0	2	1	2	0	0	4	1	1	0	5	0	0	3	1	1	0	2	0	6	1	0	1	0	0	3	0	1
675	0	0	0	0	0	0	0	0	2	0	0	0	0	0	0	2	2	1	1	2	1	0	2	2	2	0	0	3	0	1	0	2	0	0	2	1	1	0	2	0	4	1	0	2	0	0	3	0	1
676	0	0	0	0	0	2	0	0	1	2	1	1	1	3	1	2	1	1	3	2	2	0	1	2	3	0	1	2	0	1	0	5	0	1	4	1	1	1	3	0	9	1	0	2	0	0	3	0	1
677	0	0	0	0	0	0	0	0	2	0	0	0	0	2	0	2	1	1	3	2	2	0	2	2	3	0	0	4	1	1	0	5	0	0	3	1	1	0	2	0	6	1	0	3	0	0	2	0	1
678	0	0	0	0	0	0	0	0	2	0	0	0	0	2	0	1	1	1	3	1	1	0	2	2	3	0	0	4	1	1	0	6	0	0	3	1	1	0	3	0	6	1	0	1	0	0	2	0	1
679	0	0	0	0	0	0	0	0	2	0	0	0	0	2	0	2	1	1	0	1	2	0	2	2	3	0	0	4	1	1	0	5	0	0	3	1	1	0	3	0	8	1	0	3	0	0	2	0	1
680	0	0	0	0	0	0	0	0	3	0	0	0	0	2	0	2	1	1	3	2	2	0	2	1	3	0	0	3	0	1	0	5	0	0	2	1	1	0	3	0	8	1	0	3	0	0	2	0	1
681	0	0	0	0	0	0	0	0	2	0	0	0	0	1	0	2	3	2	1	2	1	0	2	2	3	0	0	4	1	1	0	5	0	0	2	1	1	0	3	0	6	1	0	1	0	0	2	0	1
682	0	0	0	0	0	0	0	0	2	0	0	0	0	2	0	2	3	1	1	2	1	0	2	2	3	0	1	4	1	1	0	5	0	0	4	1	1	0	3	0	6	1	0	2	0	0	2	0	1
683	0	0	0	0	0	0	0	0	2	0	0	0	0	0	0	2	1	1	3	2	2	0	2		2	0	0	4	1	0	0	5	0	0	2	1	1	0	0	0	0	0	0	2	1	0	3	0	1
684	0	0	0	0	0	0	0	0	3	0	0	0	0	1	0	2	2	1	0	1	2	0	2		2	0	0	3	0	1	0	7	0	0	2	1	1	0	0	0	0	0	0	2	1	0	3	0	1
685	0	0	0	0	0	0	0	0	2	0	0	0	0	0	0	2	2	1	0	1	2	0	2		2	0	0	4	1	1	0	5	0	0	3	1	1	0	0	0	0	0	0	1	1	0	3	0	1
686	0	0	0	0	0	0	0	0	2	0	0	0	0	0	0	2	2	1	0	1	2	0	2		0	0	0	3	0	1	0	6	0	0	1	1	0	0	2	0	4	1	0	1	0	1	3	0	1
687	0	0	0	0	0	0	0	0	2	0	0	0	0	0	0	2	2	1	1	2	1	0	2		2	0	0	4	1	1	0	5	0	0	3	1	1	0	3	0	6	1	0	2	0	0	3	0	1
688	0	0	0	0	0	0	0	0	2	0	0	0	0	2	0	2	2	1	0	1	1	0	2		3	0	0	4	1	1	0	6	0	0	3	1	1	0	0	0	0	0	0	2	1	0	3	0	1
689	0	0	0	0	0	0	0	0	2	0	0	0	0	0	0	2	2	1	0	1	2	0	2	2	2	0	0	4	1	1	0	5	0	0	3	1	1	0	2	0	4	1	0	2	0	0	3	0	1
690	0	0	0	0	0	0	0	0	2	0	0	0	0	2	0	2	1	1	3	2	2	0	2		4	0	1	4	1	1	0	8	0	0	4	1	1	0	0	0	0	0	0	3	1	0	3	0	1
691	0	0	0	0	0	0	0	0	2	0	0	0	0	2	0	2	1	1	0	1	2	0	2		3	0	0	4	1	1	0	8	0	0	3	1	1	0	0	0	0	0	0	2	1	0	3	0	1
692	0	0	0	0	0	0	0	0	1	0	0	0	0	1	0	2	1	1	3	1	1	0	1	2	0	0	0	0	0	1	0	7	0	1	3	1	0	0	2	0	5	1	0	2	0	1	3	0	1
693	0	0	0	0	0	0	0	0	2	0	0	0	0	2	0	2	2	1	0	1	2	0	2	2	0	0	0	4	1	1	0	7	0	0	3	1	0	0	3	0	8	1	0	2	0	1	3	0	1
694	0	0	0	0	0	0	0	0	2	0	0	0	0	3	1	1	2	2	0	1	1	0	2	2	3	0	0	4	1	1	0	8	0	0	3	1	1	0	3	0	8	1	0	1	0	0	3	0	1
695	0	0	0	0	0	0	0	0	2	0	0	0	0	2	0	2	2	1	0	1	1	0	2	2	3	0	0	4	1	1	0	8	0	0	3	1	1	0	3	0	6	1	0	1	0	0	3	0	1
696	0	0	0	0	0	0	0	0	2	0	0	0	0	2	0	2	1	1	3	2	2	0	2	2	3	0	0	4	1	1	0	8	0	0	3	1	1	0	3	0	6	1	0	3	0	0	2	0	0
697	0	0	0	0	0	0	0	0	2	0	0	0	0	2	0	1	2	2	0	1	2	0	2	2	4	0	0	4	1	1	0	8	0	0	3	1	1	0	3	0	6	1	0	1	0	0	3	0	1
698	0	0	0	0	0	0	0	0	2	0	0	0	0	2	0	2	1	1	3	2	2	0	2	2	3	0	0	4	1	1	0	8	0	0	3	1	1	0	3	0	5	1	0	2	0	0	3	0	1
699	0	0	0	0	0	0	0	0	1	0	0	0	0	2	0	2	1	1	0	1	2	0	1	2	4	0	0	3	0	1	0	7	0	1	3	1	1	0	3	0	6	1	0	2	0	0	3	0	1
700	0	0	0	0	0	0	0	0	2	0	0	0	0	3	1	2	1	1	3	2	2	0	2	1	3	0	0	3	0	1	0	8	0	0	2	1	1	0	3	0	8	1	0	2	0	0	3	0	1
701	0	0	0	0	0	0	0	0	1	0	0	0	0	3	1	2	2	1	3	2	1	0	1	1	3	0	0	3	0	1	0	6	0	1	3	1	1	0	3	0	8	1	0	2	0	0	3	0	1
702	0	0	0	0	0	0	0	0	2	0	0	0	0	2	0	2	1	1	0	1	1	0	2	2	3	0	0	4	1	1	0	8	0	0	3	1	1	0	3	0	6	1	0	3	0	0	3	0	1
703	0	0	0	0	0	0	0	0	2	0	0	0	0	3	1	2	1	1	3	2	2	0	2	2	4	0	0	4	1	1	0	8	0	0	3	1	1	0	3	0	8	1	0	3	0	0	3	0	1
704	0	0	0	0	0	0	0	0	2	0	0	0	0	3	1	1	1	1	3	2	1	0	2	1	4	0	0	4	1	1	0	8	0	0	3	1	1	0	3	0	8	1	0	1	0	0	3	0	1
705	0	0	0	0	0	0	0	0	1	0	0	0	0	2	0	1	1	1	3	1	2	0	1	2	4	0	0	3	0	1	0	8	0	1	3	1	1	0	3	0	7	1	0	1	0	0	4	0	1
706	0	0	0	0	0	0	0	0	1	0	0	0	0	2	0	2	2	1	3	2	1	0	1	1	4	0	0	3	0	1	0	7	0	1	3	1	1	0	2	0	4	1	0	3	0	0	3	0	1
707	0	0	0	0	0	0	0	0	2	0	0	0	0	1	0	1	3	2	3	2	1	0	2	2	3	0	0	3	0	1	0	6	0	0	2	1	1	0	3	0	6	1	0	1	0	0	2	0	1
708	0	0	0	0	0	0	0	0	2	0	0	0	0	2	0	2	2	1	3	1	2	0	2	1	3	0	0	4	1	1	0	4	0	0	3	1	1	0	3	0	8	1	0	2	0	0	2	0	1
709	0	0	0	0	0	0	0	0	2	0	0	0	0	1	0	1	2	2	0	1	2	0	2	2	3	0	0	3	0	1	0	5	0	0	2	1	1	0	3	0	6	1	0	1	0	0	2	0	1
710	0	0	0	0	0	0	0	0	2	0	0	0	0	1	0	2	3	1	1	2	2	0	2	2	3	0	0	4	1	0	0	5	0	0	2	1	1	0	3	0	5	1	0	2	0	0	3	0	1
711	0	0	0	0	0	0	0	0	1	0	0	0	0	0	0	2	1	1	0	1	2	0	1	2	2	0	0	3	0	1	0	5	0	1	3	1	1	0	2	0	4	1	0	3	0	0	3	0	1
712	0	0	0	0	0	0	0	0	2	0	0	0	0	0	0	1	2	1	0	1	2	0	2	2	2	0	0	4	1	1	0	5	0	0	3	1	1	0	2	0	4	1	0	1	0	0	3	0	1
713	0	0	0	0	0	0	0	0	2	0	0	0	0	0	0	2	2	1	0	1	1	0	2	2	2	0	0	3	0	1	0	6	0	0	1	1	1	0	2	0	4	1	0	2	0	0	3	0	1
714	0	0	0	0	0	0	0	0	2	0	0	0	0	1	0	2	1	1	0	1	2	0	2		6	0	0	3	0	1	0	4	0	0	2	1	1	0	0	0	0	0	0	2	1	0	3	0	1
715	0	0	0	0	0	0	0	0	2	0	0	0	0	1	0	2	2	1	3	2	2	0	2	1	3	0	0	3	0	1	0	4	0	0	2	1	1	0	3	0	6	1	0	2	0	0	2	0	1
716	0	0	0	0	0	0	0	0	2	0	0	0	0	2	0	1	1	1	3	2	2	0	2	2	3	0	0	2	0	1	0	5	0	0	2	1	1	0	3	0	8	1	0	2	0	0	2	0	1
717	0	0	0	0	0	0	0	0	2	0	0	0	0	0	0	2	3	1	1	2	2	0	2	2	2	0	0	4	1	1	0	5	0	0	3	1	1	0	2	0	4	1	0	3	0	0	3	0	1
718	0	0	0	0	0	0	0	0	2	0	0	0	0	0	0	1	2	2	0	1	1	0	2		2	0	1	2	0	1	0	4	0	0	3	1	1	0	2	0	3	1	0	1	0	0	3	0	1
719	0	0	0	0	0	0	0	0	3	0	0	0	0	2	0	2	2	1	0	1	1	0	2		4	0	0	3	0	1	0	7	0	0	2	1	1	0	0	0	0	0	0	1	1	0	3	0	1
720	0	0	0	0	0	0	0	0	2	0	0	0	0	1	0	1	2	1	3	2	2	0	2		5	0	0	4	1	1	0	4	0	0	3	1	1	0	0	0	0	0	0	1	1	0	3	0	1
721	0	0	0	0	0	1	0	0	2	1	1	1	1	1	0	1	3	1	0	1	2	0	2	2	5	0	0	3	0	0	0	6	0	0	1	1	1	0	3	0	6	1	0	1	0	0	4	0	1
722	0	0	0	0	0	0	0	0	2	0	0	0	0	1	0	2	2	2	1	2	1	0	2	2	2	0	0	4	1	1	0	5	0	0	3	1	1	0	3	0	5	1	0	1	0	0	3	0	1
723	0	0	0	0	0	0	0	0	1	0	0	0	0	0	0	3	1	1	0	1	2	0	1		2	0	0	4	1	1	0	5	0	1	3	1	1	0	0	0	0	0	0	3	1	0	3	0	1
724	0	0	0	0	0	0	0	0	3	0	0	0	0	0	0	2	2	1	0	1	1	0	2		2	0	0	3	0	1	0	5	0	0	2	1	1	0	0	0	1	1	0	2	0	0	3	0	1
725	0	0	0	0	0	0	0	0	2	0	0	0	0	2	0	2	1	2	3	2	2	0	2	1	3	0	0	3	0	1	0	5	0	0	2	1	1	0	3	0	8	1	0	2	0	0	2	0	1
726	0	0	0	0	0	0	0	0	2	0	0	0	0	1	0	2	1	1	3	2	2	0	2	2	3	0	0	4	1	1	0	5	0	0	3	1	1	0	3	0	6	1	0	2	0	0	2	0	1
727	0	0	0	0	0	0	0	0	2	0	0	0	0	2	0	2	2	1	3	2	2	0	2	1	3	0	0	4	1	1	0	3	0	0	3	1	1	0	3	0	8	1	0	1	0	0	2	0	1
728	0	0	0	0	0	0	0	0	2	0	0	0	0	2	0	2	3	1	1	3	2	0	2	2	3	0	1	4	1	1	0	6	0	0	4	1	1	0	3	0	6	1	0	2	0	0	2	0	1
729	0	0	0	0	0	0	0	0	3	0	0	0	0	1	0	2	1	1	3	2	2	0	2	2	3	0	0	3	0	1	0	5	0	0	2	1	1	0	3	0	6	1	0	3	0	0	3	0	1
730	0	0	0	0	0	0	0	0	2	0	0	0	0	0	0	2	2	1	3	2	1	0	2		0	0	0	4	1	1	0	5	0	0	3	1	0	0	0	0	0	0	0	1	1	1	2	0	1
731	0	0	0	0	0	0	0	0	2	0	0	0	0	2	0	2	3	1	1	2	1	0	2	2	3	0	0	4	1	1	0	7	0	0	3	1	1	0	3	0	6	1	0	2	0	0	3	0	1
732	0	0	0	0	0	0	0	0	2	0	0	0	0	2	0	2	1	1	3	2	2	0	2	2	3	0	0	3	0	1	0	5	0	0	2	1	1	1	5	0	11	1	0	2	0	0	3	0	1
733	0	0	0	0	0	0	0	0	1	0	0	0	0	1	0	2	3	1	1	2	1	0	1		4	0	0	3	0	0	0	7	0	1	2	1	1	0	0	0	0	0	0	1	1	0	3	0	1
734	0	0	0	0	0	0	0	0	2	0	0	0	0	2	0	2	1	1	3	2	2	0	2	1	3	0	0	4	1	1	0	5	0	0	3	1	1	0	3	0	8	1	0	2	0	0	3	0	1
735	0	0	0	0	0	0	0	0	3	0	0	0	0	2	0	1	1	1	3	2	1	0	2	2	3	0	0	3	0	1	0	8	0	0	2	1	1	0	3	0	8	1	0	1	0	0	0	0	0
736	0	0	0	0	0	0	0	0	2	0	0	0	0	1	0	1	1	1	3	2	2	0	2	2	3	0	0	3	0	1	0	5	0	0	1	1	1	0	3	0	6	1	0	2	0	0	2	0	1
737	0	0	0	0	0	0	0	0	2	0	0	0	0	0	0	2	2	2	3	2	1	0	2	2	2	0	0	4	1	1	0	4	0	0	3	1	1	0	3	0	6	1	0	3	0	0	3	0	1
738	0	0	0	0	0	0	0	0	2	0	0	0	0	1	0	2	2	1	0	1	2	0	2	2	4	0	0	4	1	1	0	3	0	0	3	1	1	0	2	0	4	1	0	2	0	0	3	0	1
739	0	0	0	0	0	0	0	0	2	0	0	0	0	0	0	3	2	1	0	1	2	0	2		2	0	0	4	1	1	0	4	0	0	3	1	1	0	0	0	0	0	0	2	1	0	3	0	1
740	0	0	0	0	0	0	0	0	2	0	0	0	0	0	0	2	2	1	3	2	2	0	2		1	0	0	4	1	1	0	5	0	0	3	1	1	0	0	0	0	0	0	2	1	0	3	0	1
741	0	0	0	0	0	0	0	0	2	0	0	0	0	1	0	2	2	1	3	2	1	0	2		3	0	0	4	1	1	0	3	0	0	3	1	1	0	0	0	0	0	0	2	1	0	3	0	1
742	0	0	0	0	0	0	0	0	2	0	0	0	0	2	0	2	1	1	3	2	2	0	2		3	0	0	4	1	1	0	6	0	0	3	1	1	0	0	0	0	0	0	2	1	0	2	0	1
743	0	0	0	0	0	0	0	0	2	0	0	0	0	0	0	3	1	1	0	1	2	0	2		2	0	0	4	1	0	0	5	0	0	2	1	1	0	2	0	4	1	0	3	0	0	3	0	1
744	0	0	0	0	0	0	0	0	2	0	0	0	0	1	0	1	2	2	3	1	1	0	2	2	3	0	0	4	1	1	0	5	0	0	3	1	1	0	3	0	6	1	0	1	0	0	3	0	1
745	0	0	0	0	0	0	0	0	2	0	0	0	0	1	0	2	1	1	3	2	2	0	2	2	3	0	0	3	0	1	0	6	0	0	2	1	1	0	2	0	4	1	0	3	0	0	2	0	1
746	0	0	0	0	0	0	0	0	2	0	0	0	0	1	0	2	3	1	3	2	1	0	2	2	2	0	0	4	1	1	0	7	0	0	3	1	1	0	2	0	4	1	0	2	0	0	3	0	1
747	0	0	0	0	0	0	0	0	2	0	0	0	0	2	0	2	1	1	3	2	2	0	2		6	0	1	4	1	1	0	5	0	0	4	1	1	0	0	0	0	0	0	3	1	0	3	0	1
748	0	0	0	0	0	0	0	0	2	0	0	0	0	1	0	2	1	1	0	1	1	0	2		2	0	0	4	1	1	0	6	0	0	3	1	1	0	2	0	4	1	0	3	0	0	3	0	1
749	0	0	0	0	0	0	0	0	2	0	0	0	0	1	0	2	2	1	0	1	2	0	2		4	0	0	3	0	0	0	5	0	0	0	0	1	0	3	0	6	1	1	3	0	0	3	0	1
750	0	0	0	0	0	0	0	0	2	0	0	0	0	0	0	1	1	1	0	1	2	0	2		2	0	0	3	0	1	0	5	0	0	2	1	1	0	0	0	0	0	0	2	1	0	3	0	1
751	0	0	0	0	0	0	0	0	1	0	0	0	0	2	0	2	2	1	0	1	1	1	1		3	0	1	4	1	1	1	6	0	1	6	1	1	0	0	0	0	0	0	1	1	0	3	0	1
752	0	0	0	0	0	0	0	0	2	0	0	0	0	1	0	2	1	1	0	1	2	0	2		6	0	0	3	0	1	0	5	0	0	2	1	1	0	0	0	0	0	0	2	1	0	3	0	1
753	0	0	0	0	0	0	0	0	3	0	0	0	0	1	0	2	1	1	0	1	1	0	2		6	0	0	2	0	1	0	7	0	0	1	1	1	0	0	0	0	0	0	3	1	0	3	0	1
754	0	0	0	0	0	0	0	0	1	0	0	0	0	2	0	1	1	2	0	1	1	0	1	1	7	1	0	3	0	1	0	5	0	1	3	1	2	0	2	0	3	1	0	1	0	2	3	0	1
755	0	0	0	0	0	0	0	0	2	0	0	0	0	1	0	1	2	1	0	1	2	0	2	2	6	0	0	4	1	1	0	4	0	0	3	1	1	0	2	0	5	1	0	1	0	0	2	0	0
756	0	0	0	0	0	0	0	0	2	0	0	0	0	0	0	2	2	1	0	1	2	0	2		2	0	1	4	1	1	0	5	0	0	3	1	1	0	0	0	0	0	0	2	1	0	3	0	1
757	0	0	0	0	0	0	0	0	1	0	0	0	0	3	1	1	2	1	0	1	1	0	1	2	4	0	0	3	0	1	0	6	0	1	3	1	1	0	3	0	8	1	0	1	0	0	3	0	1
758	0	0	0	0	0	0	0	0	2	0	0	0	0	3	1	2	1	1	3	1	1	0	2	2	4	0	0	4	1	1	0	7	0	0	3	1	1	0	3	0	8	1	0	3	0	0	3	0	1
759	0	0	0	0	0	0	0	0	2	0	0	0	0	2	0	2	2	1	1	2	2	0	2	1	4	0	0	4	1	1	0	8	0	0	3	1	1	0	3	0	6	1	0	1	0	0	3	0	1
760	0	0	0	0	0	0	0	0	2	0	0	0	0	2	0	2	2	1	0	1	2	0	2		3	0	0	3	0	1	0	7	0	0	2	1	1	0	0	0	0	0	0	1	1	0	3	0	1
761	0	0	0	0	0	0	0	0	2	0	0	0	0	2	0	2	2	1	3	2	2	0	2	2	4	0	0	4	1	1	0	8	0	0	3	1	1	0	3	0	6	1	0	2	0	0	3	0	1
762	0	0	0	0	0	0	0	0	3	0	0	0	0	2	0	3	1	1	3	2	2	0	2	2	4	0	0	3	0	1	0	8	0	0	2	1	1	0	3	0	6	1	0	3	0	0	3	0	1
763	0	0	0	0	0	0	0	0	2	0	0	0	0	3	1	2	2	1	0	1	2	0	2	1	4	0	0	4	1	1	0	8	0	0	3	1	1	0	3	0	8	1	0	2	0	0	3	0	1
764	0	0	0	0	0	0	0	0	2	0	0	0	0	2	0	2	2	1	0	1	2	0	2	2	4	0	0	4	1	1	0	7	0	0	3	1	1	0	3	0	6	1	0	1	0	0	3	0	1
765	0	0	0	0	0	0	0	0	2	0	0	0	0	3	1	1	1	1	3	2	2	0	2	1	4	0	0	3	0	1	0	7	0	0	2	1	1	1	3	0	9	1	0	1	0	0	3	0	1
766	0	0	0	0	0	0	0	0	2	0	0	0	0	2	0	2	2	1	3	2	2	0	2		4	0	0	4	1	1	0	8	0	0	3	1	1	0	0	0	0	0	0	3	1	0	3	0	1
767	0	0	0	0	0	0	0	0	2	0	0	0	0	3	1	2	2	1	0	1	1	0	2	1	4	0	0	4	1	1	0	7	0	0	3	1	1	1	3	0	9	1	0	2	0	0	3	0	1
768	0	0	0	0	0	0	0	0	3	0	0	0	0	2	0	2	2	1	3	1	1	0	2	1	4	0	0	1	0	1	0	8	0	0	2	1	1	0	2	0	4	1	0	2	0	0	3	0	1
769	1	1	0	1	1	0	0	0	2	0	0	0	0	1	0	2	1	1	0	1	1	0	2	2	3	0	0	3	0	0	0	7	0	0	1	1	1	0	3	0	6	1	0	2	0	0	4	0	1
770	0	0	0	0	0	0	0	0	2	0	0	0	0	0	0	2	1	1	3	2	1	0	2		0	0	0	4	1	1	0	5	0	0	2	1	0	0	0	0	0	0	0	3	1	1	3	0	1
771	0	0	0	0	0	0	0	0	2	0	0	0	0	0	0	2	1	1	0	1	2	0	2		0	0	0	4	1	1	0	5	0	0	3	1	0	0	2	0	4	1	0	2	0	1	3	0	1
772	0	0	0	0	0	0	0	0	2	0	0	0	0	1	0	2	2	1	3	2	2	0	2	2	3	0	0	4	1	1	0	5	0	0	3	1	1	0	3	0	6	1	0	2	0	0	2	0	1
773	0	0	0	0	0	0	0	0	2	0	0	0	0	1	0	2	1	1	3	2	2	0	2		3	0	0	4	1	1	0	4	0	0	3	1	1	0	0	0	0	0	0	3	1	0	2	0	1
774	0	0	0	0	0	0	0	0	3	0	0	0	0	1	0	2	2	1	3	2	2	0	2	2	3	0	0	3	0	1	0	6	0	0	2	1	1	0	3	0	6	1	0	2	0	0	2	0	1
775	0	0	0	0	0	0	0	0	2	0	0	0	0	3	1	2	2	1	3	2	1	0	2	1	3	0	0	4	1	1	0	8	0	0	3	1	1	0	3	0	8	1	0	3	0	0	3	0	1
776	0	0	0	0	0	0	0	0	2	0	0	0	0	3	1	2	1	1	0	1	2	0	2	2	3	0	0	3	0	1	0	8	0	0	2	1	1	0	3	0	8	1	0	2	0	0	3	0	1
777	0	0	0	0	0	0	0	0	3	0	0	0	0	1	0	2	1	1	0	1	2	0	2		2	0	0	3	0	0	0	10	1	0	2	1	1	0	0	0	0	0	0	3	1	0	2	0	0
778	0	0	0	0	0	0	0	0	2	0	0	0	0	0	0	1	1	1	0	1	2	0	2	2	2	0	0	3	0	1	0	5	0	0	1	1	1	0	2	0	3	1	0	1	0	0	3	0	1
779	0	0	0	0	0	0	0	0	2	0	0	0	0	0	0	1	2	1	0	1	2	0	2		2	0	0	4	1	1	0	4	0	0	3	1	1	0	0	0	0	0	0	1	1	0	3	0	1
780	0	0	0	0	0	0	0	0	2	0	0	0	0	0	0	2	1	1	3	2	2	0	2		2	0	0	4	1	1	0	5	0	0	3	1	1	0	0	0	0	0	0	3	1	0	3	0	1
781	1	2	0	2	2	1	0	0	2	1	1	1	1	2	0	1	1	1	3	2	1	0	2	1	3	0	0	3	0	1	0	8	0	0	2	1	1	0	3	0	6	1	0	1	0	0	6	0	1
782	0	0	0	0	0	0	0	0	2	0	0	0	0	1	0	2	2	1	3	2	2	0	2	2	3	0	0	4	1	1	0	4	0	0	3	1	1	0	3	0	6	1	0	2	0	0	2	0	1
783	0	0	0	0	0	1	0	0	2	1	1	1	1	0	0	3	1	1	0	1	2	0	2		2	0	0	3	0	1	0	5	0	0	2	1	1	0	0	0	0	0	0	3	1	0	4	0	1
784	0	0	0	0	0	0	0	0	2	0	0	0	0	1	0	2	1	2	3	2	1	0	2		3	0	0	4	1	1	0	5	0	0	3	1	1	0	0	0	0	0	0	3	1	0	3	0	1
785	0	0	0	0	0	0	0	0	2	0	0	0	0	1	0	2	1	2	0	1	2	0	2	2	5	0	1	4	1	0	0	5	0	0	3	1	1	0	2	0	5	1	0	2	0	0	3	0	1
786	0	0	0	0	0	0	0	0	2	0	0	0	0	0	0	1	2	2	0	1	2	0	2		2	0	0	3	0	1	0	5	0	0	2	1	1	0	0	0	0	0	0	1	1	0	3	0	1
787	0	0	0	0	0	0	0	0	1	0	0	0	0	1	0	2	2	1	0	1	1	0	1	2	2	0	0	4	1	1	0	6	0	1	4	1	1	0	3	0	6	1	0	2	0	0	3	0	1
788	0	0	0	0	0	0	0	0	2	0	0	0	0	0	0	2	2	2	0	1	2	0	2		2	0	0	4	1	1	0	5	0	0	3	1	1	0	0	0	0	0	0	1	1	0	3	0	1
789	0	0	0	0	0	0	0	0	2	0	0	0	0	2	0	2	3	1	1	2	2	0	2		6	0	0	4	1	1	0	6	0	0	3	1	1	0	0	0	0	0	0	2	1	0	3	0	1
790	0	0	0	0	0	0	0	0	2	0	0	0	0	2	0	1	1	1	3	2	2	0	2	2	3	0	0	4	1	1	0	4	0	0	3	1	1	0	3	0	8	1	0	1	0	0	3	0	1
791	0	0	0	0	0	0	0	0	2	0	0	0	0	2	0	2	1	1	3	2	1	0	2	2	3	0	0	4	1	1	0	6	0	0	3	1	1	0	3	0	6	1	0	2	0	0	3	0	1
792	0	0	0	0	0	0	0	0	1	0	0	0	0	2	0	2	2	1	3	2	1	0	1	2	3	0	0	2	0	1	0	7	0	1	3	1	1	0	3	0	6	1	0	2	0	0	3	0	1
793	0	0	0	0	0	0	0	0	2	0	0	0	0	2	0	2	2	1	3	2	2	0	2	1	3	0	0	4	1	1	0	5	0	0	3	1	1	0	4	0	9	1	0	2	0	0	3	0	1
794	0	0	0	0	0	0	0	0	1	0	0	0	0	1	0	2	1	1	3	2	2	0	1	2	3	0	0	2	0	1	0	6	0	1	3	1	1	0	2	0	4	1	0	3	0	0	1	0	0
795	0	0	0	0	0	0	0	0	2	0	0	0	0	2	0	1	1	1	3	2	2	0	2	2	3	0	0	3	0	1	0	6	0	0	1	1	1	0	3	0	8	1	0	1	0	0	3	0	1
796	0	0	0	0	0	1	0	0	2	1	1	1	1	0	0	2	2	1	1	2	2	0	2		0	0	0	3	0	1	0	5	0	0	2	1	0	0	2	0	4	1	0	1	0	1	4	0	1
797	0	0	0	0	0	0	0	0	2	0	0	0	0	1	0	1	2	2	3	1	1	0	2		2	0	0	4	1	1	0	6	0	0	3	1	1	0	2	0	4	1	0	1	0	0	3	0	1
798	0	0	0	0	0	0	0	0	2	0	0	0	0	0	0	2	2	1	3	2	1	0	2		2	0	0	3	0	0	0	4	0	0	1	1	1	0	2	0	4	1	0	1	0	0	3	0	1
799	0	0	0	0	0	0	0	0	3	0	0	0	0	0	0	1	2	2	0	1	2	0	2	2	2	0	0	3	0	0	0	7	0	0	0	0	1	0	2	0	5	1	1	1	0	0	3	0	1
800	0	0	0	0	0	0	0	0	3	0	0	0	0	0	0	1	1	1	0	1	2	0	2		2	0	0	2	0	1	0	6	0	0	2	1	1	0	0	0	0	0	0	2	1	0	3	0	1
801	0	0	0	0	0	0	0	0	2	0	0	0	0	0	0	1	2	2	3	2	2	0	2		2	0	0	3	0	1	0	5	0	0	1	1	1	0	2	0	4	1	0	1	0	0	3	0	1
802	0	0	0	0	0	0	0	0	1	0	0	0	0	1	0	3	1	1	3	2	1	0	1	2	3	0	0	3	0	1	0	5	0	1	3	1	1	0	2	0	4	1	0	3	0	0	3	0	1
803	0	0	0	0	0	0	0	0	2	0	0	0	0	2	0	2	1	1	3	2	2	0	2	1	3	0	0	4	1	1	0	5	0	0	3	1	1	0	3	0	8	1	0	1	0	0	3	0	1
804	0	0	0	0	0	0	0	0	2	0	0	0	0	0	0	2	2	1	0	1	2	0	2	1	2	0	0	4	1	0	0	5	0	0	2	1	1	0	3	0	7	1	0	2	0	0	3	0	1
805	0	0	0	0	0	0	0	0	2	0	0	0	0	1	0	3	1	1	0	1	2	0	2	2	2	0	0	3	0	1	0	8	0	0	2	1	1	0	3	0	6	1	0	3	0	0	3	0	1
806	0	0	0	0	0	0	0	0	2	0	0	0	0	1	0	2	2	1	0	1	1	0	2	2	2	0	0	4	1	1	0	7	0	0	3	1	1	0	2	0	3	1	0	2	0	0	3	0	1
807	0	0	0	0	0	0	0	0	2	0	0	0	0	0	0	1	2	1	0	1	1	0	2	2	2	0	0	4	1	1	0	5	0	0	3	1	1	0	3	0	6	1	0	1	0	0	3	0	1
808	0	0	0	0	0	0	0	0	2	0	0	0	0	1	0	2	2	1	0	1	2	0	2		5	0	0	4	1	0	0	5	0	0	1	1	1	0	0	0	0	0	0	3	1	0	3	0	1
809	0	0	0	0	0	0	0	0	1	0	0	0	0	1	0	2	2	1	0	1	2	0	1		6	0	0	4	1	1	0	4	0	1	3	1	1	0	0	0	0	0	0	2	1	0	3	0	1
810	0	0	0	0	0	0	0	0	2	0	0	0	0	3	1	2	1	1	0	1	2	0	2	2	3	0	1	4	1	1	0	5	0	0	4	1	1	0	4	0	9	1	0	2	0	0	3	0	1
811	0	0	0	0	0	0	0	0	2	0	0	0	0	3	1	2	1	1	3	2	1	0	2	2	3	0	0	3	0	1	0	6	0	0	2	1	1	0	3	0	8	1	0	2	0	0	2	0	1
812	0	0	0	0	0	0	0	0	3	0	0	0	0	2	0	2	3	1	1	3	1	0	2	2	3	0	0	3	0	1	0	8	0	0	2	1	1	0	3	0	6	1	0	3	0	0	3	0	1
813	0	0	0	0	0	1	0	0	2	1	1	1	1	0	0	2	1	1	0	1	1	0	2		2	0	0	4	1	1	0	5	0	0	2	1	1	0	2	0	4	1	0	1	0	0	4	0	1
814	0	0	0	0	0	0	0	0	2	0	0	0	0	1	0	2	3	1	1	2	2	0	2		0	0	0	4	1	1	0	6	0	0	3	1	0	0	2	0	4	1	0	2	0	1	3	0	1
815	0	0	0	0	0	0	0	0	2	0	0	0	0	0	0	2	1	1	0	1	2	0	2		2	0	0	4	1	0	0	5	0	0	1	1	1	0	2	0	4	1	0	2	0	0	3	0	1
816	0	0	0	0	0	0	0	0	2	0	0	0	0	1	0	2	2	1	0	1	2	0	2		2	0	0	4	1	1	0	6	0	0	3	1	1	0	0	0	0	0	0	2	1	0	3	0	1
817	0	0	0	0	0	0	0	0	2	0	0	0	0	0	0	2	2	1	0	1	2	0	2		2	0	0	4	1	0	0	5	0	0	2	1	1	0	0	0	0	0	0	2	1	0	3	0	1
818	0	0	0	0	0	2	0	0	1	2	1	1	1	0	0	3	2	1	0	1	2	0	1		2	0	0	4	1	1	0	5	0	1	3	1	1	0	0	0	0	0	0	3	1	0	4	0	1
819	0	0	0	0	0	0	0	0	2	0	0	0	0	1	0	2	1	1	3	2	2	0	2	2	3	0	0	4	1	1	0	5	0	0	3	1	1	0	3	0	6	1	0	2	0	0	3	0	1
820	0	0	0	0	0	0	0	0	3	0	0	0	0	1	0	3	1	2	3	1	1	0	2		2	0	0	3	0	0	0	8	0	0	1	1	1	0	0	0	0	0	0	3	1	0	3	0	1
821	0	0	0	0	0	0	0	0	3	0	0	0	0	0	0	2	2	1	1	2	2	0	2		2	0	0	3	0	1	0	6	0	0	2	1	1	0	3	0	6	1	0	3	0	0	3	0	1
822	0	0	0	0	0	0	0	0	2	0	0	0	0	0	0	2	1	1	0	1	2	0	2		2	0	0	4	1	1	0	5	0	0	3	1	1	0	0	0	0	0	0	2	1	0	3	0	1
823	0	0	0	0	0	0	0	0	3	0	0	0	0	0	0	2	1	1	0	1	2	0	2		2	0	0	3	0	0	0	4	0	0	0	0	1	0	0	0	0	0	1	3	1	0	3	0	1
824	0	0	0	0	0	0	0	0	3	0	0	0	0	0	0	2	2	1	0	1	2	0	2		2	0	0	3	0	1	0	6	0	0	1	1	1	0	0	0	0	0	0	2	1	0	3	0	1
825	0	0	0	0	0	1	0	0	2	1	1	1	1	1	0	2	3	1	1	3	1	0	2	1	3	0	0	3	0	1	0	5	0	0	2	1	1	0	3	0	6	1	0	2	0	0	4	0	1
826	0	0	0	0	0	0	0	0	2	0	0	0	0	3	1	2	2	1	3	2	2	0	2	2	3	0	1	4	1	1	0	6	0	0	4	1	1	0	3	0	8	1	0	2	0	0	3	0	1
827	0	0	0	0	0	0	0	0	2	0	0	0	0	2	0	2	2	2	0	1	2	0	2	1	3	0	0	3	0	1	0	5	0	0	2	1	1	1	3	0	9	1	0	1	0	0	2	0	1
828	0	0	0	0	0	0	0	0	2	0	0	0	0	1	0	2	1	1	3	2	2	0	2	2	3	0	0	3	0	1	0	5	0	0	2	1	1	0	2	0	4	1	0	3	0	0	3	0	1
829	0	0	0	0	0	0	0	0	2	0	0	0	0	0	0	2	3	1	3	2	2	0	2		2	0	0	3	0	1	0	5	0	0	1	1	1	0	0	0	0	0	0	2	1	0	3	0	1
830	0	0	0	0	0	0	0	0	2	0	0	0	0	0	0	1	1	2	0	1	2	0	2		2	0	0	3	0	0	0	5	0	0	0	0	1	0	0	0	0	0	1	1	1	0	3	0	1
831	0	0	0	0	0	0	0	0	2	0	0	0	0	0	0	2	1	1	0	1	2	0	2		2	0	0	4	1	1	0	6	0	0	2	1	1	0	0	0	0	0	0	2	1	0	3	0	1
832	0	0	0	0	0	0	0	0	1	0	0	0	0	1	0	2	1	1	0	1	2	0	1		6	0	0	4	1	1	0	4	0	1	3	1	1	0	0	0	0	0	0	2	1	0	3	0	1
833	0	0	0	0	0	0	0	0	2	0	0	0	0	0	0	2	1	1	0	1	2	0	2		2	0	0	4	1	1	0	5	0	0	3	1	1	0	2	0	4	1	0	3	0	0	3	0	1
834	0	0	0	0	0	0	0	0	2	0	0	0	0	0	0	3	1	1	0	1	1	0	2		2	0	0	4	1	0	0	6	0	0	2	1	1	0	0	0	0	0	0	3	1	0	3	0	1
835	0	0	0	0	0	0	0	0	2	0	0	0	0	2	0	2	1	1	3	2	2	0	2	2	3	0	0	3	0	1	0	4	0	0	2	1	1	0	3	0	8	1	0	3	0	0	1	0	0
836	0	0	0	0	0	0	0	0	2	0	0	0	0	3	1	2	1	1	3	2	1	0	2	1	3	0	1	4	1	1	0	5	0	0	4	1	1	0	2	0	6	1	0	1	0	0	2	0	1
837	0	0	0	0	0	0	0	0	3	0	0	0	0	2	0	2	2	1	3	2	1	0	2	2	3	0	0	2	0	1	0	8	0	0	2	1	1	0	2	0	5	1	0	2	0	0	2	0	1
838	0	0	0	0	0	0	0	0	1	0	0	0	0	1	0	2	1	1	3	2	2	0	1	2	4	0	1	2	0	1	0	5	0	1	4	1	1	0	3	0	6	1	0	2	0	0	1	0	0
839	1	1	0	1	1	2	0	0	1	2	1	1	1	1	0	3	3	2	1	2	2	0	1	2	3	0	0	2	0	1	0	5	0	1	3	1	1	0	3	0	7	1	0	3	0	0	5	0	1
840	0	0	0	0	0	0	0	0	2	0	0	0	0	0	0	2	2	1	0	1	2	0	2		2	0	0	4	1	0	0	5	0	0	1	1	1	0	0	0	0	0	0	3	1	0	3	0	1
841	0	0	0	0	0	1	0	0	2	1	1	1	1	1	0	2	1	1	0	1	2	0	2		2	0	0	4	1	1	0	6	0	0	3	1	1	0	2	0	4	1	0	3	0	0	4	0	1
842	0	0	0	0	0	0	0	0	2	0	0	0	0	0	0	2	1	1	0	1	2	0	2		2	0	0	4	1	1	0	5	0	0	3	1	1	0	2	0	4	1	0	3	0	0	3	0	1
843	0	0	0	0	0	0	0	0	2	0	0	0	0	2	0	2	1	1	3	2	2	0	2	2	3	0	1	3	0	1	0	6	0	0	3	1	1	0	3	0	6	1	0	2	0	0	2	0	1
844	0	0	0	0	0	0	0	0	2	0	0	0	0	0	0	2	2	1	0	1	2	0	2	2	2	0	0	4	1	1	0	5	0	0	2	1	1	0	3	0	5	1	0	2	0	0	3	0	1
845	0	0	0	0	0	0	0	0	2	0	0	0	0	1	0	2	3	2	0	1	2	0	2		6	0	0	4	1	1	0	6	0	0	2	1	1	0	0	0	0	0	0	1	1	0	3	0	1
846	0	0	0	0	0	0	0	0	2	0	0	0	0	0	0	1	2	2	0	1	1	0	2		2	0	0	3	0	1	0	7	0	0	1	1	1	0	2	0	4	1	0	1	0	0	3	0	1
847	0	0	0	0	0	0	0	0	2	0	0	0	0	0	0	1	2	1	0	1	2	0	2		2	0	0	4	1	1	0	5	0	0	3	1	1	0	2	0	4	1	0	1	0	0	3	0	1
848	0	0	0	0	0	0	0	0	1	0	0	0	0	0	0	2	1	1	0	1	2	0	1		2	0	0	4	1	0	0	4	0	1	2	1	1	0	1	0	2	1	0	3	0	0	3	0	1
849	0	0	0	0	0	0	0	0	1	0	0	0	0	0	0	1	1	1	0	1	1	0	1		2	0	0	4	1	1	0	4	0	1	4	1	1	0	2	0	4	1	0	2	0	0	3	0	1
850	0	0	0	0	0	0	0	0	2	0	0	0	0	0	0	1	2	2	3	1	2	0	2	2	2	0	0	2	0	1	0	6	0	0	2	1	1	0	3	0	7	1	0	1	0	0	3	0	1
851	0	0	0	0	0	0	0	0	2	0	0	0	0	1	0	3	2	1	0	1	2	0	2		2	0	0	4	1	1	0	6	0	0	3	1	1	0	0	0	0	0	0	3	1	0	3	0	1
852	0	0	0	0	0	0	0	0	2	0	0	0	0	1	0	2	1	1	0	1	1	0	2	2	2	0	0	3	0	1	0	10	1	0	3	1	1	0	2	0	4	1	0	3	0	0	3	0	1
853	0	0	0	0	0	0	0	0	2	0	0	0	0	1	0	1	1	2	0	1	2	0	2		6	0	0	4	1	1	0	6	0	0	2	1	1	0	0	0	0	0	0	1	1	0	3	0	1
854	0	0	0	0	0	0	0	0	2	0	0	0	0	3	1	2	3	1	1	3	2	0	2	2	3	0	1	4	1	1	0	5	0	0	4	1	1	0	3	0	8	1	0	1	0	0	3	0	1
855	0	0	0	0	0	0	0	0	2	0	0	0	0	2	0	2	2	1	3	2	1	0	2	1	3	0	0	3	0	0	0	6	0	0	1	1	1	0	3	0	8	1	0	3	0	0	2	0	1
856	0	0	0	0	0	0	0	0	2	0	0	0	0	1	0	2	1	1	3	1	2	0	2	2	3	0	0	3	0	1	0	4	0	0	2	1	1	0	3	0	6	1	0	3	0	0	3	0	1
857	0	0	0	0	0	0	0	0	2	0	0	0	0	1	0	2	2	1	3	2	2	0	2	2	3	0	0	3	0	1	0	6	0	0	2	1	1	0	3	0	6	1	0	3	0	0	3	0	1
858	0	0	0	0	0	0	0	0	2	0	0	0	0	1	0	2	1	1	3	2	2	0	2	2	4	0	0	3	0	1	0	4	0	0	2	1	1	0	2	0	4	1	0	2	0	0	1	0	0
859	0	0	0	0	0	0	0	0	2	0	0	0	0	1	0	2	1	1	3	2	1	0	2	2	3	0	1	3	0	1	0	2	0	0	3	1	1	0	3	0	6	1	0	2	0	0	2	0	1
860	0	0	0	0	0	0	0	0	2	0	0	0	0	1	0	2	1	1	0	1	2	0	2	2	2	0	0	4	1	1	0	7	0	0	3	1	1	0	3	0	6	1	0	2	0	0	3	0	1
861	0	0	0	0	0	0	0	0	2	0	0	0	0	1	0	2	2	1	3	2	2	0	2	2	3	0	0	2	0	1	0	5	0	0	2	1	1	0	3	0	6	1	0	2	0	0	1	0	0
862	0	0	0	0	0	0	0	0	2	0	0	0	0	2	0	2	2	1	3	2	1	0	2	2	3	0	0	4	1	1	0	6	0	0	3	1	1	0	3	0	6	1	0	3	0	0	2	0	1
863	0	0	0	0	0	0	0	0	2	0	0	0	0	2	0	2	2	1	3	2	1	0	2	2	3	0	1	4	1	1	0	9	0	0	4	1	1	0	3	0	6	1	0	2	0	0	2	0	1
864	0	0	0	0	0	0	0	0	2	0	0	0	0	2	0	1	1	1	3	2	2	0	2	1	3	0	0	3	0	1	0	5	0	0	2	1	1	0	3	0	8	1	0	1	0	0	2	0	1
865	0	0	0	0	0	0	0	0	2	0	0	0	0	2	0	2	1	1	3	1	1	0	2	2	3	0	1	3	0	1	0	4	0	0	3	1	1	0	3	0	8	1	0	3	0	0	2	0	1
866	0	0	0	0	0	0	0	0	3	0	0	0	0	2	0	1	2	1	3	2	1	0	2	2	3	0	0	3	0	1	0	6	0	0	2	1	1	0	3	0	6	1	0	1	0	0	2	0	1
867	0	0	0	0	0	0	0	0	2	0	0	0	0	1	0	2	2	1	3	2	2	0	2	2	3	0	0	4	1	1	0	5	0	0	3	1	1	0	3	0	6	1	0	2	0	0	3	0	1
868	0	0	0	0	0	0	0	0	2	0	0	0	0	2	0	2	1	1	3	2	1	0	2	2	3	0	1	4	1	1	0	4	0	0	4	1	1	0	3	0	6	1	0	3	0	0	3	0	1
869	1	2	0	2	2	0	0	0	2	0	0	0	0	3	1	2	2	1	3	2	1	0	2	2	3	0	0	3	0	1	0	7	0	0	2	1	1	0	3	0	8	1	0	3	0	0	5	0	1
870	0	0	0	0	0	0	0	0	2	0	0	0	0	1	0	2	1	1	3	2	2	0	2	2	3	0	0	4	1	1	0	4	0	0	3	1	1	0	2	0	4	1	0	2	0	0	3	0	1
871	0	0	0	0	0	0	0	0	2	0	0	0	0	2	0	2	1	1	3	2	1	0	2	2	3	0	0	3	0	1	0	5	0	0	2	1	1	0	3	0	8	1	0	3	0	0	2	0	1
872	0	0	0	0	0	0	0	0	1	0	0	0	0	2	0	2	1	1	3	2	1	0	1	2	3	0	1	3	0	1	0	5	0	1	4	1	1	0	3	0	6	1	0	2	0	0	3	0	1
[truncated: 11 more columns]

## Sheet: coding
mydataID	case indentification
ANCglupro_freqcat	Glucose provision frequency categorization
ANCglupro_visit1cat	Glucose prosition frequency categorization first visit
ANCglupro_visit2cat	Glucose provision frequency categorization viisit 2
ANCgluproprovision	Glucose provision f categorization
ANCgluproprovisioncat	Glucose provition frequency categorization
ANCHB_condition1	ANCHB_condition1
ANCHB_condition2	ANCHB_condition2
ANCHB_condition3	ANCHB_condition3
ANCstartcat	ANC start categorization
Agegroup	grouped age
Educlevel	Education level
mstatus	Marital status
occupation	Pccupation of mother
incomegrouped	Income groups of mother
ANCrecordType	ANC record type
totalANCvisitstotalANCvisitscat	Total ANC visits categorised
ANCstarttrimestercat	ANC start trimester categorization
patograph	patograph use
PNCrecommededexam	Postnatal recommended examination
PNCrecommededexamcat	Postnatal recommended examination categorised
ANCrecommendedscan	ANC recommended scan
ANCrecommendeddrug	ANC recommended drug
ANCrecommendeddrugcat	ANC recommended drug categorization
ANCTTrecommended	ANC Tetanus recommended
ANCrecommendedvisits	ANC recommended visits
ANCrecommededexam	ANC recommeded exam
ANCrecommededexamcat	ANC recommeded examination catetegorization
ANCstarttrimesternew	ANC start trimester
ANCclassification	ANC classification
ANCclassificationcat	ANC classification categorization
PNCQoC	PNC Quality of care
recommendedeaxm40minutes	recommended eaxmination every 40minutes
recommendedeaxm40minutescat	recommended eaxmination every 40minutes categorization
recommednedexam30minutes	recommended examination every 30minutes
recommednedexam30minutescat	recommended examination every 30minutes categorization
lbrclassification	labour classification
lbrclassificationcat	labour classification categorization
ANCreference	ANC reference
groupedparity	Grouped Mother parity
lbrreference	labour reference
PNCQoCreference	PNC Quality of care reference
ANCrecommendedtests	ANC recommended tests
ANCrecommendedtestscat	ANC recommended tests categorization
ANCHIVrecommeded	ANC HIV recommeded
ANCsyphilisrecommeded	ANC syphilis recommeded
ANCgluprorecommeded	ANC glucose provision recommeded
ANCHBrecommeded	ANC HB recommeded
ANCfetalstatusrecommeded	ANC fetal status recommeded
PNCvitalsigns	Prevalence for PNC vital signs
PNCabdominalexam	Prevalence for PNC abdomen examination
PNCdischarge	Prevalence for PNC discharge
PNCvitalsignscat	Prevalence for PNC vital signs categorization
PNCabdominalexamcat	Prevalence for PNC abdomen examination categorization
PNCdischargcat	Prevalence for PNC discharge categorization
appropriatePNC2	Outcome variable for appropriate PNC
